# Supplementary material for: Assessment of knowledge, attitudes, and practices regarding menstruation and menstrual hygiene among early-reproductive aged women in Bangladesh: a cross-sectional survey
Source: Front Public Health. 2023 Nov 28;11:1238290. doi: 10.3389/fpubh.2023.1238290 (PMC10713719; doi:10.3389/fpubh.2023.1238290)
Supplement: Supplementary file 1 [file Table_7.XLSX]

## Sheet: Sheet1
SerialN	A1.Age	Agecat	A2.Maritalstatus	A3b.Educationalqualification2	A3a.Occupation	A4.Residence	A5.FamilyType	A6.SEM	A7.RelationshipStatus	A8.Children	A9.OCPUsage	BMIcat	Heightmeter	BMI	B3.Weightincreaseinlast5years	B4.Extrasaltintake	B5.Dailyphysicalexercise	B6.Sleepingstatus	B7.Regularfastfoodintake	B8.Smokingstatus	B9.AlcoholIntake	B10.Socialmediausageinaday	B11.Regularsoftdrinkintake	B12.Familyhistoryofbreastcancer	B13.Dailyteacofeeintake	B14.Brausage	B15.Smallbrausage	B16.Largebrausage	C1.Periodstaringage	CFriends.Sourceofperiodknowledge	C3.Periodtype	C4.Durationofperiod	C5.Amountofbloodduringperiod	C7.Abdominalpainduringperiod	C8.Familyhistroyofmastelgia	C9.@@Mastelgia	Is period / menstrual cycle a physical process?	Are periods/menstrual periods under the influence of hormones?	Is the period/ menstrual blood made from the uterus?		Should the pads be changed every 4-5 hours? Kowledge5	For waste disposal, is it the best way to bury the used pads in the ground?	A girl should be happy after having a period for the first time.	It is very important to keep the body clean with clean water and soap during the period.	If you do not clean properly during the period, there can be various diseases.	Hands should be thoroughly washed before cleaning the genitals or the area around it during the period.	Underwear or panty made of cotton cloth is most suitable for use.	The underwear or panties inside the house do not dry, so it is necessary to dry in the sun outside.	Periods/menstrual periods are due to the disease.
1	25	25 to 35 years	Married	University level	Student	Rural	Nuclear	15000 to 30000	Yes	Yes	Yes	Normal	1.6764	24.91	Yes	Yes	No	More than 9 hours	No	Yes	Yes	Morethan 5 hours	Yes	Yes	Everyday	Sometimes	Yes	Yes	12 to 14 years of age	Mother, Friends, Books/Article	Irregular	more than 6 days	Much	Severe pain	Yes	Yes	Yes	Yes	Yes	Yes	Yes	Yes	Neutral	Neutral	Neutral	Neutral	Agree	Neutral	Neutral
2	23	18 to 24 years of age	Married	University level	Student	Urban	Nuclear	15000 to 30000	Yes	Yes	Yes	Normal	1.6764	24.91	Yes	Yes	Yes	7 to 9 hours	Yes	Yes	Yes	2 to 5 hours	Yes	Yes	Sometimes	Always	Yes	No	12 to 14 years of age	Mother, Friends, Telivision	Irregular	more than 6 days	Much	Severe pain	Yes	Yes	Yes	Yes	Yes	No	Yes	Don't Know	Agree	Agree	Neutral	Neutral	Agree	Neutral	Neutral
3	23	18 to 24 years of age	Unmarried	University level	Student	Rural	Large	15000 to 30000	No	No	No	Underweight	1.5494	14.58	Yes	No	Yes	7 to 9 hours	No	No	No	2 to 5 hours	No	No	Never	No	No	No	12 to 14 years of age	Mother	Regular	3 to 6 days	Comparable to low	Mild pain	No	No	Yes	Yes	Yes	Yes	Yes	Yes	Neutral	Agree	Agree	Agree	Agree	Agree	Disagree
4	20	18 to 24 years of age	Unmarried	University level	Student	Urban	Large	15000 to 30000	No	No	No	Overweight	1.6002	25.38	Yes	Yes	No	Less tha 7hours	No	No	No	2 to 5 hours	No	No	Sometimes	Sometimes	No	No	12 to 14 years of age	Books/Article	Irregular	3 to 6 days	Normal	Severe pain	No	Yes	Yes	Yes	Don't Know	Yes	Yes	Yes	Neutral	Agree	Agree	Agree	Agree	Agree	Neutral
5	23	18 to 24 years of age	Unmarried	University level	Student	Urban	Nuclear	More than 30000	No	No	No	Normal	1.651	19.44	No	No	Yes	Less tha 7hours	No	No	No	2 to 5 hours	Yes	No	Sometimes	No	No	No	12 to 14 years of age	Mother	Regular	3 to 6 days	Normal	Mild pain	No	No	Yes	Yes	Yes	Yes	Yes	Don't Know	Neutral	Agree	Agree	Agree	Agree	Agree	Disagree
6	23	18 to 24 years of age	Unmarried	University level	Student	Urban	Nuclear	More than 30000	Yes	No	No	Normal	1.7018	21.41	No	No	No	7 to 9 hours	Yes	Yes	No	Morethan 5 hours	No	No	Everyday	Always	No	No	8 to 11 years of age	Others	Regular	3 to 6 days	Normal	Mild pain	No	No	Yes	Yes	No	Yes	Yes	Yes	Disagree	Agree	Agree	Agree	Agree	Agree	Disagree
7	22	18 to 24 years of age	Unmarried	University level	Student	Rural	Nuclear	15000 to 30000	No	No	No	Normal	1.524	18.94	Yes	No	No	7 to 9 hours	No	No	No	2 to 5 hours	No	No	Sometimes	Always	No	No	12 to 14 years of age	Mother	Irregular	3 to 6 days	Comparable to low	Mild pain	Yes	No	Yes	Yes	No	Yes	Yes	Yes	Agree	Agree	Agree	Agree	Agree	Agree	Neutral
8	23	18 to 24 years of age	Unmarried	University level	Student	Urban	Nuclear	15000 to 30000	Yes	No	No	Underweight	1.5748	18.15	Yes	No	No	7 to 9 hours	No	No	No	2 to 5 hours	Yes	No	Everyday	Sometimes	No	No	12 to 14 years of age	Mother	Regular	3 to 6 days	Much	Severe pain	No	No	Yes	Yes	Yes	Yes	Yes	Yes	Agree	Agree	Agree	Agree	Agree	Agree	Neutral
9	23	18 to 24 years of age	Unmarried	University level	Student	Rural	Nuclear	More than 30000	No	No	No	Normal	1.5494	22.49	No	Yes	Yes	Less tha 7hours	No	No	No	2 to 5 hours	No	No	Sometimes	Sometimes	No	No	12 to 14 years of age	Friends, Books/Article, Social media	Regular	3 to 6 days	Normal	Mild pain	No	Yes	Yes	Yes	Yes	Yes	Yes	Yes	Neutral	Agree	Agree	Agree	Neutral	Agree	Disagree
10	24	18 to 24 years of age	Unmarried	University level	Student	Rural	Nuclear	More than 30000	No	No	No	Overweight	1.5748	25	Yes	No	No	7 to 9 hours	Yes	No	No	Less thasn 2 hour	No	No	Sometimes	Sometimes	No	No	12 to 14 years of age	Mother	Regular	3 to 6 days	Normal	Mild pain	No	No	Yes	Yes	Don't Know	Yes	Yes	Yes	Agree	Agree	Agree	Agree	Disagree	Agree	Neutral
11	30	25 to 35 years	Married	University level	Unemployed	Urban	Nuclear	Less than 15000BDT	No	Yes	No	Underweight	1.6002	17.57	Yes	Yes	No	More than 9 hours	Yes	No	No	2 to 5 hours	No	No	Everyday	Sometimes	No	No	12 to 14 years of age	Mother	Regular	3 to 6 days	Normal	Mild pain	Yes	Yes	Yes	Yes	No	No	Yes	Yes	Agree	Agree	Agree	Agree	Agree	Agree	Neutral
12	24	18 to 24 years of age	Unmarried	University level	Student	Urban	Nuclear	More than 30000	No	No	No	Normal	1.6764	19.93	No	No	Yes	7 to 9 hours	Yes	No	No	Morethan 5 hours	Yes	No	Everyday	Sometimes	No	No	8 to 11 years of age	Mother	Regular	3 to 6 days	Normal	Severe pain	No	No	Yes	Yes	No	Yes	Yes	No	Agree	Agree	Agree	Agree	Agree	Agree	Neutral
13	24	18 to 24 years of age	Unmarried	University level	Student	Urban	Nuclear	15000 to 30000	No	No	No	Normal	1.5494	23.33	Yes	No	No	7 to 9 hours	No	No	No	Morethan 5 hours	No	No	Everyday	Always	No	No	8 to 11 years of age	Mother	Regular	more than 6 days	Comparable to low	Severe pain	No	Yes	Yes	Yes	Yes	Yes	Yes	Yes	Neutral	Agree	Agree	Agree	Agree	Agree	Disagree
14	23	18 to 24 years of age	Unmarried	University level	Student	Rural	Large	15000 to 30000	Yes	No	No	Normal	1.5748	24.19	Yes	No	No	Less tha 7hours	Yes	No	No	Morethan 5 hours	Yes	No	Sometimes	Sometimes	No	No	8 to 11 years of age	Friends	Regular	less tha 3 days	Comparable to low	Severe pain	Yes	Yes	Yes	Yes	Don't Know	Yes	Yes	Don't Know	Neutral	Agree	Agree	Agree	Agree	Agree	Disagree
15	22	18 to 24 years of age	Married	University level	Student	Rural	Nuclear	15000 to 30000	No	No	Yes	Overweight	1.524	28.42	Yes	No	No	7 to 9 hours	Yes	No	No	2 to 5 hours	Yes	No	Everyday	Always	No	No	12 to 14 years of age	Mother	Regular	3 to 6 days	Normal	Severe pain	No	No	Yes	Yes	No	Yes	Yes	Yes	Neutral	Agree	Agree	Agree	Agree	Agree	Disagree
16	24	18 to 24 years of age	Unmarried	University level	Student	Urban	Nuclear	Less than 15000BDT	No	No	No	Overweight	1.5748	35.08	Yes	Yes	No	Less tha 7hours	Yes	No	No	2 to 5 hours	Yes	No	Everyday	No	No	No	12 to 14 years of age	Books/Article	Irregular	more than 6 days	Much	Mild pain	No	No	Yes	Yes	Yes	Yes	Yes	Yes	Neutral	Agree	Agree	Agree	Agree	Agree	Disagree
17	23	18 to 24 years of age	Unmarried	University level	Student	Rural	Nuclear	15000 to 30000	No	No	No	Normal	1.524	21.53	Yes	No	Yes	7 to 9 hours	No	No	No	Less thasn 2 hour	Yes	No	Sometimes	Sometimes	No	No	More than 14 years of age	Mother, Friends, Teacher, Books/Article	Regular	3 to 6 days	Normal	Mild pain	Yes	Yes	Yes	Yes	Yes	Yes	Yes	Yes	Neutral	Agree	Agree	Agree	Agree	Agree	Disagree
18	23	18 to 24 years of age	Unmarried	University level	Student	Urban	Nuclear	More than 30000	No	No	No	Overweight	1.7018	27.62	Yes	No	No	7 to 9 hours	No	No	No	Less thasn 2 hour	No	No	Everyday	Always	No	No	12 to 14 years of age	Friends, Books/Article	Regular	3 to 6 days	Normal	Mild pain	No	No	Yes	Yes	Yes	Yes	Yes	No	Agree	Agree	Agree	Agree	Agree	Agree	Neutral
19	23	18 to 24 years of age	Unmarried	University level	Student	Urban	Nuclear	15000 to 30000	No	No	No	Normal	1.5748	21.37	Yes	No	No	7 to 9 hours	Yes	No	No	Morethan 5 hours	Yes	No	Everyday	Sometimes	Yes	No	12 to 14 years of age	Mother	Irregular	more than 6 days	Much	Severe pain	No	Yes	Yes	Yes	Don't Know	Don't Know	Don't Know	Don't Know	Disagree	Agree	Agree	Agree	Agree	Agree	Disagree
20	23	18 to 24 years of age	Unmarried	University level	Student	Urban	Nuclear	15000 to 30000	No	No	No	Normal	1.5748	18.95	Yes	Yes	Yes	Less tha 7hours	Yes	No	No	2 to 5 hours	No	No	Everyday	Sometimes	No	No	12 to 14 years of age	Mother	Regular	3 to 6 days	Normal	Mild pain	No	Yes	Yes	Yes	Yes	Yes	Yes	Yes	Neutral	Agree	Agree	Agree	Agree	Disagree	Disagree
21	24	18 to 24 years of age	Unmarried	University level	Student	Urban	Large	More than 30000	No	No	No	Normal	1.4986	20.48	Yes	No	No	7 to 9 hours	No	No	No	2 to 5 hours	No	No	Never	Sometimes	No	No	12 to 14 years of age	Mother	Irregular	more than 6 days	Normal	Mild pain	Yes	No	Yes	Yes	Don't Know	Yes	No	Yes	Neutral	Agree	Agree	Agree	Agree	Agree	Disagree
22	23	18 to 24 years of age	Unmarried	University level	Student	Urban	Nuclear	More than 30000	No	No	No	Underweight	1.6256	16.65	Yes	No	Yes	Less tha 7hours	Yes	No	No	2 to 5 hours	Yes	No	Never	No	No	No	12 to 14 years of age	Mother	Regular	3 to 6 days	Normal	Mild pain	No	No	Yes	Yes	Yes	Yes	Yes	Yes	Agree	Agree	Agree	Agree	Agree	Agree	Neutral
23	22	18 to 24 years of age	Unmarried	University level	Student	Urban	Nuclear	More than 30000	No	No	No	Normal	1.4224	24.71	No	No	No	7 to 9 hours	Yes	No	No	2 to 5 hours	Yes	No	Everyday	Sometimes	No	No	12 to 14 years of age	Mother	Regular	3 to 6 days	Normal	Mild pain	No	No	Yes	Don't Know	Don't Know	Don't Know	Yes	Yes	Neutral	Agree	Agree	Agree	Agree	Agree	Neutral
24	22	18 to 24 years of age	Unmarried	University level	Student	Urban	Nuclear	More than 30000	No	No	No	Normal	1.5494	20.83	Yes	No	No	7 to 9 hours	Yes	No	No	Morethan 5 hours	Yes	Yes	Everyday	Sometimes	Yes	No	8 to 11 years of age	Friends	Regular	3 to 6 days	Normal	Mild pain	Yes	Yes	Yes	Yes	Yes	Yes	Yes	Yes	Neutral	Agree	Agree	Agree	Agree	Neutral	Disagree
25	23	18 to 24 years of age	Unmarried	University level	Student	Urban	Nuclear	15000 to 30000	No	No	No	Normal	1.524	21.1	Yes	No	No	Less tha 7hours	No	No	No	2 to 5 hours	No	No	Sometimes	Always	No	No	12 to 14 years of age	Mother	Regular	3 to 6 days	Normal	Severe pain	Yes	Yes	Yes	Yes	Don't Know	Yes	Yes	Yes	Neutral	Agree	Agree	Agree	Agree	Agree	Agree
26	23	18 to 24 years of age	Unmarried	University level	Student	Rural	Nuclear	15000 to 30000	Yes	No	No	Underweight	1.7018	17.61	Yes	No	No	7 to 9 hours	Yes	No	No	Morethan 5 hours	Yes	No	Everyday	Sometimes	No	Yes	12 to 14 years of age	Mother	Regular	less tha 3 days	Normal	Mild pain	No	No	Yes	Yes	Yes	Yes	Yes	No	Agree	Agree	Agree	Agree	Disagree	Agree	Disagree
27	23	18 to 24 years of age	Unmarried	University level	Student	Urban	Nuclear	15000 to 30000	Yes	No	No	Normal	1.5494	22.91	Yes	Yes	No	Less tha 7hours	No	No	No	2 to 5 hours	Yes	No	Everyday	Sometimes	No	No	12 to 14 years of age	Mother, Books/Article	Regular	more than 6 days	Normal	Mild pain	No	Yes	Don't Know	Yes	Don't Know	Yes	Yes	Yes	Neutral	Agree	Agree	Agree	Agree	Agree	Disagree
28	24	18 to 24 years of age	Married	University level	Student	Urban	Nuclear	More than 30000	No	No	No	Overweight	1.5494	27.08	Yes	No	No	7 to 9 hours	Yes	No	No	Less thasn 2 hour	Yes	No	Everyday	Sometimes	No	No	8 to 11 years of age	Mother	Regular	3 to 6 days	Normal	Severe pain	No	No	Yes	Yes	Yes	Yes	No	Yes	Agree	Agree	Agree	Agree	Neutral	Agree	Disagree
29	23	18 to 24 years of age	Unmarried	University level	Student	Urban	Nuclear	More than 30000	No	No	No	Normal	1.6256	23.08	No	No	No	Less tha 7hours	No	No	No	Less thasn 2 hour	No	No	Everyday	Always	No	Yes	8 to 11 years of age	Mother	Regular	3 to 6 days	Normal	No pain	No	No	Yes	Yes	Don't Know	Yes	Yes	Yes	Neutral	Agree	Agree	Agree	Agree	Agree	Disagree
30	24	18 to 24 years of age	Unmarried	Below University level	others	Urban	Large	More than 30000	No	No	No	Overweight	1.524	27.56	Yes	No	Yes	7 to 9 hours	No	No	No	Less thasn 2 hour	No	No	Everyday	Always	No	No	12 to 14 years of age	Mother, Friends	Regular	3 to 6 days	Normal	Severe pain	Yes	No	Yes	Yes	Yes	Yes	Yes	No	Neutral	Agree	Agree	Neutral	Agree	Agree	Disagree
31	23	18 to 24 years of age	Unmarried	University level	Student	Urban	Nuclear	15000 to 30000	No	No	No	Overweight	1.5494	26.66	Yes	No	No	7 to 9 hours	Yes	No	No	2 to 5 hours	Yes	Yes	Sometimes	Sometimes	No	No	12 to 14 years of age	Mother	Irregular	3 to 6 days	Normal	Mild pain	Yes	Yes	Yes	Yes	Don't Know	Yes	Yes	Yes	Agree	Agree	Agree	Agree	Agree	Agree	Neutral
32	25	25 to 35 years	Unmarried	University level	Student	Urban	Nuclear	Less than 15000BDT	No	No	No	Overweight	1.5748	27.02	Yes	No	No	Less tha 7hours	No	No	No	2 to 5 hours	No	Yes	Sometimes	No	No	No	8 to 11 years of age	Mother	Irregular	more than 6 days	Much	Severe pain	No	No	Yes	Yes	Yes	Yes	Yes	Yes	Agree	Agree	Agree	Agree	Agree	Disagree	Disagree
33	23	18 to 24 years of age	Unmarried	University level	Student	Urban	Nuclear	Less than 15000BDT	No	No	No	Overweight	1.6129	33.83	Yes	No	Yes	Less tha 7hours	No	No	No	Less thasn 2 hour	No	No	Sometimes	Always	No	No	12 to 14 years of age	Mother, Friends, Books/Article	Regular	3 to 6 days	Normal	Mild pain	No	No	Yes	Yes	Don't Know	Yes	Yes	Don't Know	Neutral	Agree	Agree	Agree	Neutral	Agree	Disagree
34	23	18 to 24 years of age	Unmarried	University level	Student	Urban	Nuclear	More than 30000	No	No	No	Underweight	1.524	17.22	No	No	Yes	7 to 9 hours	No	No	No	Less thasn 2 hour	No	No	Sometimes	No	No	Yes	12 to 14 years of age	Mother	Regular	3 to 6 days	Normal	Mild pain	Yes	Yes	Yes	Yes	Don't Know	Yes	Yes	Yes	Agree	Agree	Agree	Agree	Agree	Agree	Neutral
35	32	25 to 35 years	Married	University level	employee	Urban	Nuclear	More than 30000	Yes	Yes	No	Overweight	1.524	30.14	Yes	Yes	No	Less tha 7hours	No	No	No	Less thasn 2 hour	Yes	No	Sometimes	Sometimes	No	No	12 to 14 years of age	Mother, Books/Article	Regular	3 to 6 days	Much	Mild pain	Yes	Yes	Yes	Don't Know	Don't Know	Yes	Yes	Yes	Neutral	Agree	Agree	Agree	Agree	Agree	Disagree
36	19	18 to 24 years of age	Unmarried	Below University level	Student	Urban	Nuclear	15000 to 30000	No	No	No	Overweight	1.524	27.13	Yes	No	Yes	7 to 9 hours	No	No	No	2 to 5 hours	No	No	Everyday	Sometimes	No	No	8 to 11 years of age	Others	Regular	less tha 3 days	Normal	Severe pain	No	No	Yes	Yes	Don't Know	Yes	Yes	Yes	Neutral	Agree	Neutral	Agree	Agree	Agree	Disagree
37	19	18 to 24 years of age	Unmarried	Below University level	Student	Urban	Nuclear	Less than 15000BDT	No	No	No	Normal	1.6002	24.21	Yes	No	Yes	7 to 9 hours	No	No	No	2 to 5 hours	No	No	Everyday	Sometimes	No	No	12 to 14 years of age	Mother	Irregular	less tha 3 days	Normal	Mild pain	No	No	Yes	Yes	Yes	Yes	Yes	Yes	Neutral	Agree	Agree	Agree	Agree	Agree	Neutral
38	21	18 to 24 years of age	Unmarried	University level	Student	Urban	Nuclear	15000 to 30000	No	No	No	Normal	1.524	24.97	Yes	Yes	Yes	7 to 9 hours	Yes	No	No	2 to 5 hours	No	No	Sometimes	Sometimes	No	No	12 to 14 years of age	Mother	Irregular	3 to 6 days	Normal	Mild pain	Yes	No	Yes	Yes	Don't Know	Yes	Yes	Don't Know	Neutral	Agree	Agree	Agree	Agree	Agree	Disagree
39	24	18 to 24 years of age	Unmarried	University level	Student	Urban	Nuclear	More than 30000	No	No	No	Overweight	1.6256	28.38	Yes	No	No	Less tha 7hours	Yes	No	No	2 to 5 hours	Yes	No	Everyday	Sometimes	No	No	12 to 14 years of age	Others	Regular	3 to 6 days	Normal	Severe pain	No	No	Yes	Yes	Yes	Yes	Yes	Yes	Agree	Agree	Agree	Agree	Agree	Agree	Disagree
40	23	18 to 24 years of age	Married	University level	Student	Urban	Nuclear	More than 30000	No	Yes	No	Normal	1.5748	19.35	Yes	No	Yes	Less tha 7hours	No	No	No	Less thasn 2 hour	No	No	Sometimes	Sometimes	No	No	12 to 14 years of age	Mother	Regular	3 to 6 days	Normal	Severe pain	No	No	Yes	Yes	Don't Know	No	Yes	Yes	Agree	Agree	Agree	Agree	Agree	Agree	Disagree
41	24	18 to 24 years of age	Married	University level	Student	Urban	Nuclear	More than 30000	No	No	No	Overweight	1.651	28.98	Yes	No	Yes	Less tha 7hours	Yes	Yes	No	Morethan 5 hours	Yes	No	Everyday	Sometimes	No	No	8 to 11 years of age	Mother	Irregular	3 to 6 days	Normal	Severe pain	Yes	Yes	Yes	Yes	Yes	Yes	Yes	Yes	Agree	Agree	Agree	Agree	Disagree	Agree	Disagree
42	35	25 to 35 years	Married	University level	employee	Urban	Nuclear	More than 30000	No	No	No	Overweight	1.5748	32.26	Yes	Yes	Yes	Less tha 7hours	Yes	No	No	2 to 5 hours	Yes	No	Everyday	Sometimes	No	Yes	12 to 14 years of age	Mother	Regular	3 to 6 days	Normal	Mild pain	No	Yes	Yes	Yes	Yes	Yes	Yes	Yes	Agree	Agree	Agree	Agree	Agree	Agree	Neutral
43	23	18 to 24 years of age	Unmarried	University level	Student	Urban	Nuclear	15000 to 30000	No	No	No	Normal	1.5748	22.18	Yes	Yes	Yes	Less tha 7hours	Yes	No	No	2 to 5 hours	Yes	No	Everyday	Sometimes	No	No	12 to 14 years of age	Books/Article	Regular	3 to 6 days	Normal	Severe pain	No	No	Yes	Don't Know	Yes	Yes	Yes	Yes	Neutral	Agree	Agree	Agree	Agree	Agree	Disagree
44	23	18 to 24 years of age	Married	University level	Student	Urban	Nuclear	More than 30000	Yes	No	No	Normal	1.5748	20.56	Yes	Yes	No	7 to 9 hours	No	No	No	2 to 5 hours	No	No	Sometimes	Sometimes	No	No	12 to 14 years of age	Mother, Friends, Books/Article	Irregular	3 to 6 days	Normal	Mild pain	No	Yes	Yes	Yes	Don't Know	Yes	Yes	Yes	Agree	Agree	Agree	Agree	Agree	Agree	Disagree
45	23	18 to 24 years of age	Unmarried	University level	Student	Urban	Nuclear	15000 to 30000	No	No	No	Overweight	1.5494	27.49	Yes	Yes	No	7 to 9 hours	No	No	No	2 to 5 hours	Yes	No	Sometimes	Always	No	Yes	12 to 14 years of age	Mother	Regular	3 to 6 days	Normal	Mild pain	No	Yes	Yes	Yes	Don't Know	Yes	Yes	Yes	Agree	Agree	Agree	Agree	Agree	Agree	Disagree
46	25	25 to 35 years	Unmarried	University level	Student	Urban	Nuclear	More than 30000	Yes	No	No	Normal	1.5748	22.18	Yes	No	Yes	Less tha 7hours	Yes	No	No	Morethan 5 hours	Yes	No	Sometimes	Sometimes	No	No	12 to 14 years of age	Mother	Regular	3 to 6 days	Normal	Severe pain	No	Yes	Yes	Yes	Yes	Yes	Yes	No	Agree	Agree	Agree	Agree	Agree	Agree	Disagree
47	23	18 to 24 years of age	Unmarried	University level	Student	Urban	Nuclear	More than 30000	Yes	No	No	Normal	1.5748	22.58	No	No	Yes	7 to 9 hours	Yes	No	No	2 to 5 hours	Yes	No	Sometimes	Sometimes	No	No	12 to 14 years of age	Mother	Regular	3 to 6 days	Normal	No pain	No	Yes	Yes	Yes	Yes	Yes	Yes	No	Agree	Agree	Agree	Agree	Agree	Agree	Agree
48	23	18 to 24 years of age	Unmarried	University level	Student	Urban	Nuclear	More than 30000	No	No	No	Normal	1.5494	21.24	Yes	Yes	No	Less tha 7hours	Yes	No	No	Less thasn 2 hour	No	No	Sometimes	Sometimes	No	No	8 to 11 years of age	Friends	Regular	less tha 3 days	Normal	Severe pain	Yes	Yes	Yes	Yes	Yes	Yes	Yes	Yes	Neutral	Agree	Agree	Agree	Agree	Agree	Disagree
49	24	18 to 24 years of age	Unmarried	University level	Student	Urban	Nuclear	15000 to 30000	No	No	No	Normal	1.5494	24.99	No	Yes	No	7 to 9 hours	Yes	No	No	2 to 5 hours	Yes	No	Everyday	Always	No	No	12 to 14 years of age	Mother	Regular	3 to 6 days	Normal	Mild pain	No	No	Yes	Yes	Yes	Yes	Yes	Yes	Agree	Agree	Agree	Agree	Agree	Agree	Disagree
50	22	18 to 24 years of age	Unmarried	University level	Student	Urban	Nuclear	More than 30000	Yes	No	No	Underweight	1.5748	18.15	No	No	No	7 to 9 hours	No	No	No	2 to 5 hours	Yes	No	Sometimes	Sometimes	No	No	More than 14 years of age	Teacher, Books/Article	Regular	3 to 6 days	Normal	Mild pain	No	No	Yes	Yes	Yes	Yes	Yes	Yes	Neutral	Agree	Agree	Agree	Agree	Agree	Disagree
51	24	18 to 24 years of age	Married	University level	others	Urban	Nuclear	More than 30000	Yes	No	Yes	Normal	1.6002	23.43	Yes	Yes	No	More than 9 hours	Yes	No	No	2 to 5 hours	Yes	No	Everyday	Sometimes	No	No	12 to 14 years of age	Mother	Irregular	more than 6 days	Much	Severe pain	Yes	Yes	Yes	Yes	Yes	Yes	Yes	Don't Know	Neutral	Agree	Agree	Agree	Agree	Agree	Disagree
52	23	18 to 24 years of age	Unmarried	University level	Student	Rural	Nuclear	Less than 15000BDT	Yes	No	No	Overweight	1.6256	25.73	No	Yes	Yes	7 to 9 hours	Yes	No	No	2 to 5 hours	Yes	No	Sometimes	Always	No	No	12 to 14 years of age	Mother	Irregular	3 to 6 days	Normal	Mild pain	Yes	Yes	Yes	Yes	Don't Know	Yes	Yes	Yes	Neutral	Agree	Agree	Agree	Neutral	Agree	Disagree
53	24	18 to 24 years of age	Unmarried	University level	Student	Urban	Nuclear	More than 30000	No	No	No	Normal	1.6002	22.65	Yes	Yes	No	Less tha 7hours	Yes	No	No	Morethan 5 hours	Yes	No	Everyday	Always	No	No	8 to 11 years of age	Mother	Irregular	more than 6 days	Much	Severe pain	No	No	Yes	Yes	Yes	Yes	Yes	Don't Know	Agree	Agree	Agree	Agree	Agree	Agree	Disagree
54	22	18 to 24 years of age	Unmarried	University level	Student	Urban	Large	More than 30000	No	No	No	Underweight	1.5748	18.15	Yes	No	Yes	More than 9 hours	Yes	No	No	Morethan 5 hours	Yes	No	Everyday	Sometimes	No	No	12 to 14 years of age	Mother	Regular	3 to 6 days	Normal	No pain	No	No	Yes	Yes	Yes	Yes	Yes	Yes	Agree	Agree	Agree	Agree	Agree	Agree	Neutral
55	23	18 to 24 years of age	Married	University level	Student	Urban	Nuclear	More than 30000	No	No	No	Overweight	1.6002	30.07	Yes	Yes	No	7 to 9 hours	No	No	No	2 to 5 hours	Yes	No	Sometimes	Sometimes	No	No	12 to 14 years of age	Mother, Books/Article	Irregular	3 to 6 days	Normal	Severe pain	Yes	Yes	Yes	No	Don't Know	Yes	Don't Know	Yes	Agree	Agree	Agree	Agree	Agree	Agree	Disagree
56	18	18 to 24 years of age	Unmarried	Below University level	Student	Urban	Nuclear	More than 30000	No	No	No	Overweight	1.6002	26.17	Yes	Yes	No	Less tha 7hours	Yes	No	No	2 to 5 hours	Yes	No	Sometimes	Always	No	No	12 to 14 years of age	Mother	Regular	3 to 6 days	Comparable to low	Mild pain	No	No	Yes	Yes	Yes	Yes	Yes	Yes	Neutral	Agree	Agree	Agree	Agree	Neutral	Disagree
57	24	18 to 24 years of age	Unmarried	University level	Student	Urban	Nuclear	More than 30000	Yes	No	No	Normal	1.524	23.68	Yes	No	No	7 to 9 hours	No	No	No	Morethan 5 hours	Yes	No	Sometimes	Sometimes	No	No	More than 14 years of age	Mother, Friends, Books/Article, Social media	Irregular	3 to 6 days	Normal	Mild pain	No	Yes	Yes	Yes	Don't Know	Yes	Yes	Don't Know	Neutral	Agree	Agree	Agree	Agree	Agree	Disagree
58	23	18 to 24 years of age	Unmarried	University level	Student	Urban	Nuclear	More than 30000	No	No	No	Normal	1.5494	22.49	Yes	No	No	7 to 9 hours	Yes	No	No	2 to 5 hours	No	No	Everyday	Sometimes	No	No	12 to 14 years of age	Books/Article	Regular	3 to 6 days	Normal	Mild pain	No	No	Yes	Yes	Yes	Yes	Yes	Yes	Agree	Agree	Agree	Agree	Agree	Agree	Neutral
59	23	18 to 24 years of age	Unmarried	University level	Student	Urban	Nuclear	More than 30000	Yes	No	No	Normal	1.524	22.39	Yes	No	No	7 to 9 hours	No	No	No	2 to 5 hours	Yes	No	Never	Always	No	No	12 to 14 years of age	Mother	Regular	3 to 6 days	Normal	Severe pain	No	No	Yes	Yes	Yes	Yes	Yes	Yes	Agree	Agree	Agree	Agree	Disagree	Agree	Disagree
60	24	18 to 24 years of age	Unmarried	University level	Student	Urban	Nuclear	15000 to 30000	No	No	No	Underweight	1.5875	16.67	No	No	No	7 to 9 hours	No	No	No	2 to 5 hours	Yes	No	Sometimes	Sometimes	No	No	12 to 14 years of age	Friends	Regular	3 to 6 days	Comparable to low	No pain	Yes	Yes	Yes	Yes	Yes	Yes	Yes	Don't Know	Agree	Agree	Agree	Agree	Agree	Agree	Disagree
61	23	18 to 24 years of age	Unmarried	University level	Student	Urban	Nuclear	15000 to 30000	Yes	No	No	Normal	1.6002	21.48	Yes	No	No	7 to 9 hours	No	No	No	2 to 5 hours	No	No	Sometimes	Sometimes	No	Yes	12 to 14 years of age	Mother	Regular	3 to 6 days	Normal	Mild pain	No	No	Yes	Yes	Don't Know	Yes	Yes	Don't Know	Neutral	Agree	Agree	Agree	Neutral	Agree	Disagree
62	22	18 to 24 years of age	Unmarried	University level	Student	Rural	Nuclear	Less than 15000BDT	No	No	No	Normal	1.4478	20.04	Yes	Yes	No	7 to 9 hours	Yes	No	No	2 to 5 hours	No	No	Sometimes	Sometimes	No	Yes	8 to 11 years of age	Mother	Regular	3 to 6 days	Comparable to low	Mild pain	No	No	Yes	Yes	No	Yes	Yes	No	Agree	Agree	Agree	Agree	Agree	Agree	Disagree
63	22	18 to 24 years of age	Unmarried	University level	Student	Rural	Nuclear	More than 30000	No	No	No	Normal	1.6002	22.26	Yes	No	Yes	Less tha 7hours	Yes	No	No	2 to 5 hours	No	Yes	Sometimes	Sometimes	No	No	12 to 14 years of age	Books/Article	Irregular	3 to 6 days	Normal	Severe pain	No	Yes	Yes	Yes	No	Yes	Yes	Yes	Agree	Agree	Agree	Agree	Agree	Agree	Neutral
64	19	18 to 24 years of age	Unmarried	Below University level	Student	Urban	Nuclear	15000 to 30000	Yes	No	No	Normal	1.4732	19.81	No	No	Yes	More than 9 hours	No	No	No	2 to 5 hours	Yes	No	Everyday	Sometimes	No	No	8 to 11 years of age	Friends	Irregular	more than 6 days	Much	Mild pain	No	No	Yes	Yes	Don't Know	Yes	Yes	Don't Know	Disagree	Agree	Agree	Agree	Agree	Agree	Disagree
65	22	18 to 24 years of age	Unmarried	University level	Student	Urban	Nuclear	15000 to 30000	No	Yes	No	Normal	1.524	21.1	Yes	No	No	More than 9 hours	No	No	No	2 to 5 hours	No	Yes	Never	No	No	No	8 to 11 years of age	Friends	Regular	3 to 6 days	Normal	Severe pain	No	No	Yes	Yes	No	Yes	Yes	Yes	Agree	Agree	Agree	Agree	Agree	Agree	Disagree
66	19	18 to 24 years of age	Unmarried	Below University level	Student	Urban	Nuclear	15000 to 30000	No	No	No	Normal	1.5748	22.18	No	Yes	No	Less tha 7hours	Yes	No	No	2 to 5 hours	Yes	No	Sometimes	Sometimes	No	No	More than 14 years of age	Mother	Regular	3 to 6 days	Comparable to low	No pain	No	No	Yes	Yes	Yes	Yes	Yes	Yes	Agree	Agree	Agree	Agree	Agree	Disagree	Disagree
67	24	18 to 24 years of age	Unmarried	University level	Student	Urban	Nuclear	15000 to 30000	No	No	No	Normal	1.6256	20.81	Yes	No	No	More than 9 hours	Yes	No	No	Morethan 5 hours	Yes	No	Everyday	Sometimes	No	No	More than 14 years of age	Friends	Regular	3 to 6 days	Normal	Severe pain	No	No	Yes	Yes	Don't Know	Yes	Yes	Yes	Neutral	Agree	Agree	Agree	Agree	Agree	Disagree
68	24	18 to 24 years of age	Unmarried	University level	Student	Urban	Nuclear	15000 to 30000	No	No	No	Normal	1.4986	19.15	No	No	Yes	7 to 9 hours	No	No	No	2 to 5 hours	No	No	Everyday	Always	No	No	12 to 14 years of age	Mother	Regular	3 to 6 days	Normal	Mild pain	No	No	Yes	Yes	Yes	Yes	Yes	No	Neutral	Agree	Agree	Agree	Agree	Agree	Disagree
69	22	18 to 24 years of age	Unmarried	University level	Student	Rural	Nuclear	15000 to 30000	No	No	No	Normal	1.5748	20.16	Yes	No	No	7 to 9 hours	Yes	No	No	2 to 5 hours	No	No	Sometimes	Sometimes	No	No	12 to 14 years of age	Mother, Friends, Books/Article	Irregular	3 to 6 days	Much	Severe pain	No	Yes	Yes	Yes	Yes	Yes	Yes	No	Neutral	Agree	Agree	Agree	Agree	Agree	Disagree
70	22	18 to 24 years of age	Unmarried	University level	Student	Rural	Large	Less than 15000BDT	Yes	No	No	Normal	1.524	21.1	Yes	Yes	No	More than 9 hours	No	No	No	2 to 5 hours	Yes	No	Sometimes	Always	No	No	12 to 14 years of age	Books/Article	Irregular	3 to 6 days	Normal	Mild pain	No	No	Yes	No	Don't Know	Yes	Yes	No	Agree	Agree	Agree	Agree	Agree	Agree	Disagree
71	23	18 to 24 years of age	Unmarried	University level	Student	Urban	Nuclear	More than 30000	Yes	No	No	Normal	1.6256	19.68	Yes	Yes	Yes	7 to 9 hours	Yes	No	No	Less thasn 2 hour	Yes	No	Everyday	Always	No	No	More than 14 years of age	Mother	Regular	3 to 6 days	Much	Severe pain	No	No	Yes	Yes	Yes	Yes	Yes	Yes	Agree	Agree	Agree	Agree	Agree	Agree	Disagree
72	23	18 to 24 years of age	Unmarried	University level	Student	Urban	Nuclear	15000 to 30000	No	No	No	Underweight	1.651	16.88	No	Yes	No	7 to 9 hours	Yes	No	No	2 to 5 hours	Yes	No	Sometimes	Always	No	No	12 to 14 years of age	Books/Article	Regular	3 to 6 days	Normal	Mild pain	Yes	Yes	Yes	Don't Know	Yes	Yes	Yes	No	Neutral	Agree	Agree	Agree	Neutral	Agree	Disagree
73	24	18 to 24 years of age	Unmarried	University level	Student	Urban	Nuclear	More than 30000	No	No	No	Normal	1.6256	24.22	Yes	Yes	No	Less tha 7hours	Yes	No	No	Less thasn 2 hour	No	No	Sometimes	Always	No	No	12 to 14 years of age	Mother, Friends, Books/Article	Irregular	3 to 6 days	Normal	Severe pain	No	No	Yes	Yes	Don't Know	Yes	Yes	Yes	Neutral	Agree	Agree	Agree	Agree	Agree	Disagree
74	21	18 to 24 years of age	Unmarried	University level	Student	Urban	Nuclear	Less than 15000BDT	No	No	No	Underweight	1.6002	18.35	No	No	No	7 to 9 hours	No	No	No	Morethan 5 hours	Yes	No	Never	Always	No	No	12 to 14 years of age	Mother	Regular	3 to 6 days	Normal	Mild pain	No	No	Yes	Yes	Yes	No	Yes	Yes	Agree	Agree	Agree	Agree	Agree	Agree	Disagree
75	24	18 to 24 years of age	Unmarried	University level	Student	Urban	Nuclear	Less than 15000BDT	Yes	No	No	Normal	1.5494	24.16	No	Yes	Yes	Less tha 7hours	Yes	Yes	No	2 to 5 hours	Yes	No	Everyday	Sometimes	No	No	8 to 11 years of age	Mother, Friends	Irregular	3 to 6 days	Normal	No pain	No	No	Yes	Yes	No	No	Yes	Yes	Agree	Agree	Agree	Agree	Agree	Agree	Neutral
76	22	18 to 24 years of age	Unmarried	University level	Student	Rural	Large	Less than 15000BDT	No	No	No	Normal	1.5494	19.99	Yes	No	No	Less tha 7hours	Yes	No	No	2 to 5 hours	Yes	No	Everyday	Sometimes	No	No	12 to 14 years of age	Mother	Regular	3 to 6 days	Normal	Mild pain	No	Yes	Yes	Yes	No	Yes	Yes	Yes	Agree	Agree	Agree	Agree	Neutral	Agree	Disagree
77	22	18 to 24 years of age	Unmarried	University level	Student	Urban	Nuclear	15000 to 30000	No	No	No	Underweight	1.524	16.36	No	Yes	No	More than 9 hours	No	No	No	Morethan 5 hours	Yes	No	Sometimes	Sometimes	No	No	8 to 11 years of age	Friends	Regular	3 to 6 days	Normal	Severe pain	Yes	Yes	Yes	Yes	Don't Know	Yes	Yes	Yes	Neutral	Agree	Agree	Agree	Agree	Agree	Disagree
78	24	18 to 24 years of age	Unmarried	University level	Student	Urban	Nuclear	More than 30000	No	No	No	Normal	1.5748	19.76	Yes	Yes	Yes	7 to 9 hours	No	No	No	2 to 5 hours	No	No	Sometimes	Sometimes	No	No	12 to 14 years of age	Mother	Regular	3 to 6 days	Normal	Mild pain	No	No	Yes	Yes	Don't Know	Yes	Yes	Don't Know	Neutral	Agree	Agree	Agree	Neutral	Agree	Disagree
79	24	18 to 24 years of age	Married	University level	Student	Rural	Nuclear	Less than 15000BDT	Yes	No	No	Underweight	1.5748	15.73	No	No	Yes	7 to 9 hours	No	No	No	2 to 5 hours	Yes	No	Everyday	No	No	Yes	More than 14 years of age	Books/Article	Regular	3 to 6 days	Normal	No pain	Yes	Yes	Yes	No	Don't Know	No	Yes	Don't Know	Agree	Agree	Agree	Agree	Agree	Agree	Neutral
80	23	18 to 24 years of age	Unmarried	University level	Student	Urban	Nuclear	15000 to 30000	No	No	No	Overweight	1.524	28.42	Yes	No	No	7 to 9 hours	Yes	No	No	2 to 5 hours	Yes	No	Everyday	Always	No	No	12 to 14 years of age	Mother	Irregular	3 to 6 days	Much	Mild pain	No	No	Yes	Don't Know	Don't Know	Yes	Don't Know	Don't Know	Agree	Agree	Agree	Agree	Agree	Agree	Disagree
81	27	25 to 35 years	Married	Below University level	others	Rural	Large	Less than 15000BDT	Yes	Yes	Yes	Overweight	1.524	30.14	Yes	Yes	Yes	7 to 9 hours	Yes	No	Yes	2 to 5 hours	Yes	Yes	Everyday	Sometimes	Yes	Yes	12 to 14 years of age	Mother, Friends, Teacher	Irregular	more than 6 days	Much	Mild pain	Yes	Yes	Yes	Yes	Yes	Yes	Yes	Yes	Disagree	Disagree	Disagree	Disagree	Disagree	Neutral	Neutral
83	18	18 to 24 years of age	Unmarried	Below University level	Student	Urban	Large	15000 to 30000	No	No	No	Normal	1.6256	24.6	Yes	Yes	No	7 to 9 hours	No	No	No	2 to 5 hours	No	No	Sometimes	Sometimes	No	No	12 to 14 years of age	Mother	Regular	3 to 6 days	Comparable to low	No pain	Yes	No	Yes	Yes	Don't Know	Yes	Yes	Yes	Agree	Agree	Agree	Agree	Agree	Agree	Neutral
84	24	18 to 24 years of age	Unmarried	University level	Student	Urban	Nuclear	15000 to 30000	Yes	Yes	No	Overweight	1.397	30.74	Yes	Yes	Yes	7 to 9 hours	Yes	Yes	Yes	2 to 5 hours	Yes	Yes	Sometimes	Sometimes	Yes	No	12 to 14 years of age	Mother, Social media	Irregular	more than 6 days	Much	Mild pain	Yes	Yes	Yes	Yes	Yes	Yes	Yes	Yes	Neutral	Agree	Neutral	Agree	Agree	Neutral	Agree
85	22	18 to 24 years of age	Unmarried	University level	Student	Urban	Nuclear	More than 30000	Yes	No	No	Normal	1.524	20.24	No	Yes	Yes	Less tha 7hours	No	No	No	Less thasn 2 hour	No	No	Never	Sometimes	No	No	12 to 14 years of age	Friends	Irregular	3 to 6 days	Normal	Severe pain	Yes	No	No	Yes	Yes	Yes	Yes	Don't Know	Neutral	Agree	Agree	Agree	Agree	Agree	Disagree
86	24	18 to 24 years of age	Unmarried	University level	Student	Urban	Nuclear	15000 to 30000	No	No	No	Normal	1.524	18.51	Yes	No	Yes	Less tha 7hours	No	No	No	Less thasn 2 hour	No	No	Sometimes	Sometimes	No	No	12 to 14 years of age	Mother	Regular	3 to 6 days	Normal	No pain	No	No	Yes	Yes	Don't Know	Yes	Yes	Don't Know	Agree	Agree	Agree	Agree	Agree	Agree	Neutral
87	24	18 to 24 years of age	Unmarried	University level	Student	Rural	Nuclear	15000 to 30000	No	No	No	Normal	1.6256	19.3	Yes	Yes	No	7 to 9 hours	No	No	No	2 to 5 hours	No	No	Sometimes	No	No	No	12 to 14 years of age	Mother	Regular	3 to 6 days	Normal	Mild pain	No	No	Yes	Don't Know	Yes	Yes	Yes	Yes	Neutral	Agree	Agree	Agree	Agree	Disagree	Neutral
88	24	18 to 24 years of age	Unmarried	University level	Student	Urban	Nuclear	Less than 15000BDT	No	No	No	Overweight	1.7018	26.93	Yes	Yes	Yes	Less tha 7hours	Yes	No	No	Less thasn 2 hour	No	Yes	Everyday	Always	No	No	12 to 14 years of age	Mother	Irregular	3 to 6 days	Normal	Mild pain	No	No	Yes	Don't Know	Yes	Yes	Yes	Don't Know	Agree	Agree	Agree	Agree	Agree	Neutral	Disagree
89	31	25 to 35 years	Married	University level	others	Urban	Large	More than 30000	No	Yes	No	Overweight	1.6256	25.35	Yes	No	Yes	7 to 9 hours	No	No	No	Less thasn 2 hour	No	No	Sometimes	Always	No	No	12 to 14 years of age	Mother	Irregular	3 to 6 days	Normal	No pain	Yes	No	Yes	Don't Know	Yes	Yes	Yes	Yes	Agree	Agree	Agree	Agree	Agree	Agree	Disagree
91	22	18 to 24 years of age	Unmarried	University level	Student	Urban	Nuclear	More than 30000	Yes	No	No	Normal	1.6002	19.53	Yes	No	Yes	7 to 9 hours	Yes	No	No	2 to 5 hours	Yes	No	Sometimes	Always	No	No	12 to 14 years of age	Mother	Regular	3 to 6 days	Normal	Severe pain	No	No	Yes	Yes	Yes	Yes	Yes	Yes	Disagree	Agree	Agree	Agree	Neutral	Agree	Disagree
92	22	18 to 24 years of age	Unmarried	University level	Student	Urban	Nuclear	15000 to 30000	No	No	No	Normal	1.5748	21.37	Yes	No	Yes	7 to 9 hours	Yes	No	No	2 to 5 hours	Yes	Yes	Everyday	Sometimes	No	No	More than 14 years of age	Mother	Regular	3 to 6 days	Normal	Mild pain	Yes	Yes	Yes	Yes	Yes	Yes	Yes	Yes	Agree	Agree	Agree	Agree	Agree	Agree	Disagree
93	23	18 to 24 years of age	Unmarried	University level	Student	Rural	Nuclear	Less than 15000BDT	No	No	No	Normal	1.524	22.39	Yes	No	No	7 to 9 hours	Yes	No	No	Morethan 5 hours	Yes	No	Sometimes	Sometimes	No	No	12 to 14 years of age	Mother	Regular	3 to 6 days	Normal	Severe pain	No	Yes	Yes	Yes	Yes	Yes	Yes	Yes	Disagree	Agree	Agree	Agree	Agree	Agree	Disagree
94	23	18 to 24 years of age	Unmarried	University level	Student	Urban	Nuclear	More than 30000	Yes	No	No	Normal	1.524	23.68	Yes	No	No	More than 9 hours	Yes	No	No	Morethan 5 hours	Yes	No	Everyday	Sometimes	No	No	12 to 14 years of age	Mother, Friends	Regular	3 to 6 days	Normal	Mild pain	Yes	Yes	Yes	Yes	Yes	Yes	Yes	Yes	Agree	Agree	Agree	Agree	Agree	Agree	Neutral
95	21	18 to 24 years of age	Unmarried	University level	Student	Rural	Nuclear	15000 to 30000	No	No	No	Normal	1.6256	20.43	No	Yes	No	Less tha 7hours	Yes	No	No	Morethan 5 hours	Yes	No	Everyday	Always	No	Yes	12 to 14 years of age	Mother	Regular	3 to 6 days	Normal	Severe pain	No	No	Yes	Yes	Don't Know	Yes	Yes	Yes	Agree	Agree	Agree	Agree	Agree	Agree	Disagree
96	22	18 to 24 years of age	Unmarried	University level	Student	Urban	Large	15000 to 30000	Yes	No	No	Normal	1.524	21.53	Yes	No	Yes	Less tha 7hours	Yes	No	No	Less thasn 2 hour	Yes	No	Sometimes	Sometimes	No	No	12 to 14 years of age	Mother	Regular	3 to 6 days	Normal	Mild pain	No	Yes	Yes	Yes	Yes	Yes	Yes	Yes	Agree	Agree	Agree	Agree	Agree	Agree	Disagree
97	23	18 to 24 years of age	Unmarried	University level	Student	Urban	Nuclear	Less than 15000BDT	No	No	No	Normal	1.6256	20.81	Yes	No	Yes	7 to 9 hours	No	No	No	Less thasn 2 hour	No	No	Everyday	Sometimes	No	Yes	8 to 11 years of age	Mother	Regular	3 to 6 days	Normal	Severe pain	No	Yes	Yes	Yes	Yes	Yes	Yes	Don't Know	Neutral	Agree	Neutral	Neutral	Neutral	Neutral	Agree
98	21	18 to 24 years of age	Unmarried	University level	Student	Urban	Nuclear	Less than 15000BDT	No	No	No	Underweight	1.778	17.71	No	Yes	Yes	7 to 9 hours	Yes	No	No	Morethan 5 hours	Yes	No	Sometimes	Always	Yes	No	12 to 14 years of age	Friends	Regular	3 to 6 days	Normal	Severe pain	No	No	Yes	Yes	Don't Know	Yes	Yes	Yes	Neutral	Agree	Agree	Agree	Agree	Agree	Disagree
99	24	18 to 24 years of age	Unmarried	University level	Student	Urban	Nuclear	Less than 15000BDT	No	No	No	Normal	1.5748	18.55	No	Yes	Yes	Less tha 7hours	No	No	No	2 to 5 hours	No	No	Never	Sometimes	No	No	12 to 14 years of age	Mother, Books/Article	Regular	3 to 6 days	Normal	Severe pain	No	No	Yes	Yes	Don't Know	Yes	Yes	Yes	Disagree	Agree	Agree	Agree	Agree	Agree	Disagree
100	35	25 to 35 years	Married	University level	others	Urban	Nuclear	More than 30000	Yes	Yes	Yes	Overweight	1.6002	29.68	Yes	Yes	Yes	7 to 9 hours	No	No	No	2 to 5 hours	No	No	Everyday	Sometimes	No	No	12 to 14 years of age	Mother	Regular	3 to 6 days	Normal	Mild pain	Yes	Yes	Yes	Yes	Yes	Yes	Yes	Yes	Disagree	Agree	Agree	Agree	Agree	Agree	Agree
101	25	25 to 35 years	Unmarried	University level	Student	Urban	Nuclear	More than 30000	No	No	No	Normal	1.5748	20.56	No	No	Yes	7 to 9 hours	Yes	No	No	Less thasn 2 hour	Yes	Yes	Sometimes	Sometimes	No	No	12 to 14 years of age	Mother	Irregular	3 to 6 days	Normal	Mild pain	No	No	Yes	Yes	Don't Know	Yes	Yes	Yes	Neutral	Agree	Agree	Agree	Agree	Agree	Disagree
102	22	18 to 24 years of age	Unmarried	University level	Student	Urban	Nuclear	15000 to 30000	No	No	No	Normal	1.5494	20.83	No	Yes	Yes	7 to 9 hours	No	No	No	2 to 5 hours	No	No	Everyday	Always	No	No	12 to 14 years of age	Mother	Regular	3 to 6 days	Normal	Severe pain	No	Yes	Yes	Yes	Yes	Yes	Yes	Yes	Agree	Agree	Agree	Agree	Agree	Agree	Disagree
103	24	18 to 24 years of age	Unmarried	University level	Student	Urban	Nuclear	15000 to 30000	No	No	No	Underweight	1.5748	16.94	No	No	No	7 to 9 hours	No	No	No	Morethan 5 hours	No	No	Sometimes	Sometimes	No	No	12 to 14 years of age	Friends	Regular	3 to 6 days	Comparable to low	Mild pain	Yes	No	Yes	Yes	Yes	Yes	Yes	Yes	Agree	Agree	Agree	Agree	Disagree	Agree	Neutral
104	23	18 to 24 years of age	Married	University level	Student	Urban	Nuclear	15000 to 30000	No	No	No	Overweight	1.524	25.83	Yes	No	Yes	Less tha 7hours	Yes	No	No	2 to 5 hours	No	No	Never	Always	No	No	12 to 14 years of age	Mother	Regular	3 to 6 days	Normal	No pain	No	No	Yes	Yes	Yes	Yes	Yes	Yes	Agree	Agree	Agree	Agree	Neutral	Agree	Disagree
105	22	18 to 24 years of age	Unmarried	University level	Student	Urban	Nuclear	More than 30000	Yes	No	No	Normal	1.5494	22.08	Yes	No	No	7 to 9 hours	Yes	No	No	2 to 5 hours	Yes	No	Sometimes	Sometimes	No	No	8 to 11 years of age	Mother	Regular	3 to 6 days	Normal	Severe pain	Yes	Yes	Yes	Don't Know	Yes	Yes	Yes	Yes	Agree	Agree	Agree	Agree	Agree	Agree	Disagree
106	35	25 to 35 years	Married	University level	others	Rural	Nuclear	15000 to 30000	No	Yes	Yes	Overweight	1.524	29.28	Yes	Yes	No	7 to 9 hours	Yes	No	No	2 to 5 hours	Yes	No	Sometimes	Sometimes	No	Yes	12 to 14 years of age	Mother, Friends	Irregular	3 to 6 days	Much	Severe pain	Yes	Yes	Yes	Yes	Yes	Yes	Yes	Yes	Agree	Neutral	Agree	Neutral	Agree	Neutral	Agree
107	23	18 to 24 years of age	Unmarried	University level	Student	Urban	Nuclear	More than 30000	Yes	No	No	Normal	1.6002	22.65	Yes	Yes	Yes	More than 9 hours	Yes	No	No	Morethan 5 hours	Yes	No	Everyday	Sometimes	Yes	Yes	12 to 14 years of age	Mother	Regular	3 to 6 days	Comparable to low	Mild pain	No	No	Yes	Don't Know	Don't Know	Yes	Yes	Yes	Agree	Agree	Agree	Neutral	Agree	Agree	Disagree
108	23	18 to 24 years of age	Unmarried	University level	Student	Urban	Nuclear	15000 to 30000	No	No	No	Normal	1.5748	20.56	Yes	Yes	Yes	7 to 9 hours	Yes	No	No	2 to 5 hours	No	No	Everyday	Sometimes	No	No	12 to 14 years of age	Friends, Books/Article	Regular	3 to 6 days	Normal	Severe pain	No	No	Yes	Yes	Yes	Yes	Yes	Yes	Neutral	Agree	Agree	Agree	Agree	Agree	Disagree
109	18	18 to 24 years of age	Unmarried	Below University level	Student	Rural	Nuclear	More than 30000	Yes	No	No	Underweight	1.6002	17.96	Yes	No	No	7 to 9 hours	Yes	No	No	Morethan 5 hours	Yes	No	Sometimes	Always	No	No	12 to 14 years of age	Mother	Regular	less tha 3 days	Normal	Mild pain	No	No	Yes	Yes	Don't Know	Yes	Yes	Yes	Neutral	Agree	Agree	Agree	Agree	Agree	Disagree
110	23	18 to 24 years of age	Unmarried	University level	Student	Urban	Nuclear	More than 30000	Yes	No	No	Normal	1.6002	19.53	Yes	No	Yes	More than 9 hours	Yes	No	No	2 to 5 hours	Yes	No	Everyday	No	No	No	12 to 14 years of age	Books/Article	Irregular	more than 6 days	Normal	Mild pain	Yes	No	Yes	Yes	Don't Know	Yes	Yes	Yes	Agree	Agree	Agree	Agree	Agree	Agree	Disagree
111	22	18 to 24 years of age	Unmarried	University level	Student	Rural	Nuclear	More than 30000	Yes	No	No	Normal	1.6002	20.7	Yes	No	No	7 to 9 hours	No	No	No	Morethan 5 hours	Yes	No	Sometimes	Sometimes	No	No	8 to 11 years of age	Books/Article	Regular	more than 6 days	Normal	Mild pain	No	No	Yes	Yes	Yes	Yes	Yes	Yes	Agree	Agree	Agree	Agree	Agree	Agree	Disagree
112	20	18 to 24 years of age	Married	University level	Student	Rural	Large	15000 to 30000	Yes	No	No	Normal	1.6002	19.53	Yes	No	No	7 to 9 hours	Yes	No	No	2 to 5 hours	Yes	No	Everyday	Always	No	No	12 to 14 years of age	Mother, Books/Article	Regular	3 to 6 days	Normal	Severe pain	Yes	Yes	Yes	Yes	Yes	Yes	Yes	No	Agree	Agree	Agree	Agree	Agree	Agree	Disagree
113	23	18 to 24 years of age	Unmarried	Below University level	Student	Urban	Nuclear	More than 30000	No	No	No	Normal	1.6256	19.68	Yes	No	No	7 to 9 hours	No	No	No	Less thasn 2 hour	Yes	Yes	Everyday	Sometimes	No	No	12 to 14 years of age	Mother	Irregular	3 to 6 days	Normal	Mild pain	Yes	No	Yes	Yes	Don't Know	Yes	Yes	Yes	Neutral	Agree	Agree	Agree	Agree	Agree	Disagree
114	24	18 to 24 years of age	Unmarried	University level	employee	Urban	Large	More than 30000	Yes	No	No	Normal	1.5748	22.18	No	No	Yes	7 to 9 hours	Yes	No	No	2 to 5 hours	No	No	Sometimes	Sometimes	No	No	12 to 14 years of age	Friends, Books/Article	Regular	less tha 3 days	Normal	No pain	No	Yes	Yes	Yes	Don't Know	Yes	Yes	Yes	Neutral	Agree	Agree	Agree	Agree	Agree	Disagree
115	22	18 to 24 years of age	Unmarried	University level	Student	Urban	Nuclear	More than 30000	No	No	No	Normal	1.524	23.25	Yes	No	No	7 to 9 hours	Yes	No	No	2 to 5 hours	No	No	Everyday	Always	No	No	12 to 14 years of age	Teacher	Regular	3 to 6 days	Normal	Mild pain	No	No	Yes	Yes	Yes	Yes	Yes	Yes	Agree	Agree	Agree	Agree	Agree	Agree	Neutral
116	22	18 to 24 years of age	Unmarried	University level	Student	Urban	Nuclear	15000 to 30000	No	No	No	Underweight	1.5748	16.53	No	No	No	7 to 9 hours	No	No	No	2 to 5 hours	Yes	No	Sometimes	Sometimes	No	No	12 to 14 years of age	Books/Article	Regular	3 to 6 days	Normal	Mild pain	No	No	Yes	Yes	Yes	Yes	Yes	Yes	Agree	Agree	Agree	Agree	Agree	Agree	Disagree
117	23	18 to 24 years of age	Unmarried	University level	Student	Urban	Large	15000 to 30000	No	No	No	Normal	1.5748	22.18	Yes	Yes	No	Less tha 7hours	Yes	Yes	No	2 to 5 hours	Yes	No	Sometimes	Always	No	No	12 to 14 years of age	Friends	Irregular	more than 6 days	Normal	Severe pain	No	No	Yes	Yes	No	Yes	Yes	Yes	Neutral	Agree	Agree	Agree	Agree	Agree	Disagree
118	20	18 to 24 years of age	Unmarried	University level	Student	Urban	Large	15000 to 30000	No	No	No	Normal	1.524	21.96	Yes	Yes	No	7 to 9 hours	Yes	No	No	2 to 5 hours	Yes	No	Everyday	Always	No	No	More than 14 years of age	Mother, Books/Article	Regular	3 to 6 days	Normal	Mild pain	No	No	Yes	Yes	Don't Know	Yes	Yes	Don't Know	Neutral	Agree	Agree	Agree	Agree	Neutral	Disagree
119	23	18 to 24 years of age	Married	University level	Student	Urban	Nuclear	More than 30000	No	No	Yes	Underweight	1.5748	16.53	Yes	No	Yes	7 to 9 hours	Yes	No	No	2 to 5 hours	Yes	No	Sometimes	Always	No	No	12 to 14 years of age	Books/Article	Regular	3 to 6 days	Normal	Mild pain	No	No	Yes	Yes	Don't Know	Yes	Yes	Yes	Neutral	Agree	Agree	Agree	Agree	Agree	Disagree
120	24	18 to 24 years of age	Unmarried	University level	Student	Urban	Nuclear	15000 to 30000	Yes	No	No	Normal	1.6002	24.21	Yes	Yes	No	Less tha 7hours	Yes	No	No	2 to 5 hours	No	No	Sometimes	Sometimes	No	No	8 to 11 years of age	Friends	Irregular	less tha 3 days	Comparable to low	Severe pain	Yes	No	Yes	Yes	Yes	Yes	Yes	Yes	Neutral	Disagree	Agree	Neutral	Agree	Agree	Disagree
121	22	18 to 24 years of age	Unmarried	University level	Student	Urban	Large	Less than 15000BDT	No	No	No	Underweight	1.4732	18.43	Yes	No	Yes	7 to 9 hours	No	No	No	2 to 5 hours	No	No	Sometimes	No	No	No	More than 14 years of age	Friends	Regular	3 to 6 days	Normal	Mild pain	No	No	Yes	Yes	Don't Know	Yes	Yes	Yes	Neutral	Agree	Agree	Agree	Agree	Agree	Neutral
122	24	18 to 24 years of age	Unmarried	University level	Student	Urban	Nuclear	More than 30000	No	No	No	Normal	1.524	18.94	No	Yes	No	7 to 9 hours	Yes	No	No	Morethan 5 hours	Yes	Yes	Sometimes	Sometimes	No	No	8 to 11 years of age	Mother, Friends, Telivision, Books/Article	Regular	3 to 6 days	Normal	No pain	No	Yes	Yes	Yes	Yes	Yes	Yes	Yes	Neutral	Agree	Agree	Agree	Agree	Agree	Disagree
123	23	18 to 24 years of age	Unmarried	University level	Student	Urban	Large	15000 to 30000	No	No	No	Normal	1.6002	19.14	Yes	Yes	No	7 to 9 hours	Yes	No	No	2 to 5 hours	Yes	No	Sometimes	Always	No	No	More than 14 years of age	Mother, Teacher	Regular	less tha 3 days	Normal	Severe pain	No	No	Yes	Yes	Yes	Yes	Yes	Yes	Neutral	Agree	Agree	Agree	Agree	Neutral	Disagree
124	23	18 to 24 years of age	Unmarried	University level	Student	Urban	Nuclear	More than 30000	No	No	No	Overweight	1.2192	33.64	Yes	No	No	Less tha 7hours	Yes	No	No	Less thasn 2 hour	No	No	Everyday	Sometimes	No	No	8 to 11 years of age	Mother	Irregular	3 to 6 days	Normal	No pain	Yes	No	Yes	Yes	No	Yes	Yes	Yes	Neutral	Agree	Neutral	Agree	Agree	Agree	Disagree
125	23	18 to 24 years of age	Unmarried	University level	Student	Rural	Nuclear	15000 to 30000	No	No	No	Normal	1.5494	18.74	No	No	Yes	Less tha 7hours	No	No	No	2 to 5 hours	Yes	No	Sometimes	Sometimes	No	No	12 to 14 years of age	Friends	Regular	3 to 6 days	Comparable to low	Mild pain	Yes	Yes	Yes	Yes	Yes	Yes	Yes	Yes	Agree	Agree	Agree	Agree	Agree	Agree	Agree
126	23	18 to 24 years of age	Unmarried	University level	Student	Urban	Large	Less than 15000BDT	Yes	No	No	Normal	1.4732	22.12	No	No	Yes	7 to 9 hours	No	No	No	Morethan 5 hours	No	No	Everyday	Sometimes	No	No	12 to 14 years of age	Friends	Regular	3 to 6 days	Normal	Mild pain	No	No	Yes	Yes	Don't Know	Yes	Yes	Yes	Agree	Agree	Agree	Agree	Agree	Agree	Disagree
127	22	18 to 24 years of age	Unmarried	University level	Student	Urban	Nuclear	15000 to 30000	No	No	No	Normal	1.6002	22.65	Yes	Yes	No	7 to 9 hours	No	No	No	Less thasn 2 hour	No	No	Sometimes	Sometimes	No	No	12 to 14 years of age	Friends	Irregular	3 to 6 days	Normal	No pain	No	No	Yes	Yes	Yes	Yes	Yes	Yes	Agree	Agree	Agree	Agree	Agree	Agree	Neutral
128	21	18 to 24 years of age	Unmarried	University level	Student	Urban	Nuclear	Less than 15000BDT	Yes	No	No	Normal	1.524	22.39	Yes	No	Yes	7 to 9 hours	No	No	No	2 to 5 hours	No	Yes	Sometimes	Sometimes	No	No	12 to 14 years of age	Mother	Regular	3 to 6 days	Normal	Mild pain	Yes	No	Yes	Yes	Yes	Yes	Yes	Yes	Agree	Agree	Agree	Agree	Agree	Agree	Disagree
129	20	18 to 24 years of age	Unmarried	Below University level	Student	Urban	Large	More than 30000	No	No	No	Overweight	1.651	27.51	Yes	No	No	7 to 9 hours	Yes	No	No	2 to 5 hours	Yes	No	Everyday	Sometimes	No	No	8 to 11 years of age	Mother	Regular	less tha 3 days	Comparable to low	No pain	Yes	No	Yes	Yes	Yes	Yes	Yes	Yes	Agree	Agree	Agree	Agree	Agree	Agree	Disagree
130	23	18 to 24 years of age	Unmarried	University level	Student	Urban	Large	Less than 15000BDT	No	No	No	Underweight	1.524	18.08	No	No	Yes	7 to 9 hours	No	No	No	2 to 5 hours	No	No	Sometimes	Sometimes	No	No	12 to 14 years of age	Mother	Regular	3 to 6 days	Normal	Mild pain	No	No	Yes	Yes	No	Yes	Yes	Yes	Neutral	Agree	Agree	Agree	Agree	Disagree	Disagree
131	24	18 to 24 years of age	Unmarried	University level	Student	Urban	Nuclear	More than 30000	Yes	No	No	Normal	1.4732	20.73	No	No	No	7 to 9 hours	No	No	No	2 to 5 hours	No	No	Everyday	Sometimes	No	No	12 to 14 years of age	Mother, Friends, Books/Article	Regular	3 to 6 days	Normal	Severe pain	Yes	Yes	Yes	Yes	Yes	Yes	Yes	Yes	Agree	Agree	Agree	Agree	Agree	Agree	Neutral
132	23	18 to 24 years of age	Unmarried	University level	Student	Urban	Nuclear	More than 30000	Yes	No	No	Overweight	1.6002	25.77	Yes	No	No	7 to 9 hours	Yes	No	No	Morethan 5 hours	Yes	No	Everyday	Always	No	No	8 to 11 years of age	Books/Article	Regular	3 to 6 days	Normal	No pain	No	Yes	Yes	Yes	Don't Know	Yes	Yes	No	Neutral	Agree	Agree	Agree	Agree	Agree	Disagree
133	22	18 to 24 years of age	Unmarried	University level	Student	Rural	Large	More than 30000	No	No	No	Normal	1.6256	18.92	Yes	Yes	No	7 to 9 hours	No	No	No	2 to 5 hours	Yes	No	Sometimes	Always	No	No	12 to 14 years of age	Books/Article	Regular	3 to 6 days	Normal	Mild pain	No	No	Yes	Yes	Yes	Yes	Yes	Yes	Agree	Agree	Agree	Agree	Agree	Agree	Disagree
134	23	18 to 24 years of age	Unmarried	University level	Student	Urban	Nuclear	15000 to 30000	No	No	No	Normal	1.524	20.67	No	No	No	Less tha 7hours	Yes	No	No	2 to 5 hours	Yes	No	Everyday	Sometimes	No	No	8 to 11 years of age	Mother	Regular	3 to 6 days	Normal	Mild pain	No	Yes	Yes	Yes	Yes	Yes	Yes	Yes	Agree	Agree	Agree	Agree	Disagree	Agree	Agree
135	22	18 to 24 years of age	Unmarried	University level	Student	Urban	Nuclear	More than 30000	No	No	No	Normal	1.5748	21.77	Yes	No	Yes	7 to 9 hours	No	No	No	2 to 5 hours	Yes	No	Everyday	No	No	No	12 to 14 years of age	Mother	Regular	3 to 6 days	Much	Severe pain	No	Yes	Yes	Yes	Yes	Yes	Yes	No	Disagree	Agree	Agree	Agree	Agree	Neutral	Disagree
136	22	18 to 24 years of age	Unmarried	University level	Student	Urban	Large	More than 30000	No	No	No	Normal	1.5748	22.18	Yes	No	No	Less tha 7hours	No	No	No	Less thasn 2 hour	Yes	No	Sometimes	Sometimes	No	No	12 to 14 years of age	Mother	Regular	3 to 6 days	Normal	Mild pain	No	No	Yes	Yes	Yes	Yes	Yes	Yes	Neutral	Agree	Agree	Agree	Agree	Agree	Disagree
137	23	18 to 24 years of age	Married	University level	Student	Urban	Nuclear	15000 to 30000	Yes	No	Yes	Overweight	1.5748	27.42	Yes	No	Yes	7 to 9 hours	Yes	No	No	2 to 5 hours	Yes	No	Sometimes	Always	No	No	12 to 14 years of age	Others	Irregular	3 to 6 days	Comparable to low	No pain	No	Yes	Yes	Yes	Yes	Yes	Yes	Yes	Agree	Agree	Agree	Agree	Agree	Agree	Disagree
138	22	18 to 24 years of age	Unmarried	University level	Student	Rural	Nuclear	More than 30000	No	No	No	Normal	1.6764	20.64	No	No	No	7 to 9 hours	Yes	No	No	2 to 5 hours	Yes	Yes	Everyday	Sometimes	No	No	12 to 14 years of age	Friends	Regular	3 to 6 days	Normal	Mild pain	No	No	Yes	Yes	Yes	Yes	Yes	Yes	Agree	Agree	Agree	Agree	Agree	Agree	Neutral
139	22	18 to 24 years of age	Unmarried	University level	Student	Rural	Nuclear	More than 30000	No	No	No	Normal	1.6764	20.64	No	No	No	7 to 9 hours	Yes	No	No	2 to 5 hours	Yes	Yes	Everyday	Sometimes	No	No	12 to 14 years of age	Friends	Regular	3 to 6 days	Normal	Mild pain	No	No	Yes	Yes	Don't Know	Yes	Yes	Yes	Agree	Agree	Agree	Agree	Agree	Agree	Disagree
140	23	18 to 24 years of age	Unmarried	University level	Student	Rural	Nuclear	More than 30000	No	No	No	Normal	1.6002	20.7	Yes	Yes	Yes	7 to 9 hours	No	No	No	2 to 5 hours	No	No	Sometimes	No	No	No	12 to 14 years of age	Friends, Books/Article	Regular	3 to 6 days	Normal	Mild pain	No	No	Yes	Don't Know	Yes	Yes	Yes	Yes	Agree	Agree	Agree	Agree	Agree	Agree	Disagree
141	18	18 to 24 years of age	Unmarried	Below University level	Student	Urban	Nuclear	15000 to 30000	No	No	No	Normal	1.4986	20.71	Yes	Yes	Yes	7 to 9 hours	Yes	No	No	2 to 5 hours	Yes	No	Everyday	Always	No	No	12 to 14 years of age	Mother, Friends, Books/Article	Regular	3 to 6 days	Normal	Severe pain	No	Yes	Yes	Yes	Don't Know	Yes	Yes	Yes	Agree	Agree	Agree	Agree	Agree	Neutral	Disagree
142	22	18 to 24 years of age	Unmarried	University level	Student	Urban	Nuclear	15000 to 30000	No	No	No	Normal	1.5748	22.18	Yes	Yes	No	7 to 9 hours	No	No	No	2 to 5 hours	Yes	No	Everyday	Sometimes	No	No	12 to 14 years of age	Mother	Regular	3 to 6 days	Normal	Mild pain	No	No	Yes	Don't Know	Don't Know	Yes	Yes	Don't Know	Neutral	Agree	Agree	Agree	Agree	Agree	Disagree
143	23	18 to 24 years of age	Unmarried	University level	Student	Rural	Nuclear	Less than 15000BDT	No	No	No	Overweight	1.524	25.83	Yes	No	No	Less tha 7hours	No	No	No	2 to 5 hours	No	No	Everyday	Always	No	No	12 to 14 years of age	Mother	Regular	3 to 6 days	Normal	Mild pain	No	No	Yes	Yes	Yes	Yes	Yes	Yes	Neutral	Agree	Agree	Agree	Agree	Agree	Disagree
144	23	18 to 24 years of age	Unmarried	University level	Student	Urban	Nuclear	15000 to 30000	No	No	No	Normal	1.5748	24.19	Yes	Yes	Yes	7 to 9 hours	No	No	No	2 to 5 hours	Yes	No	Never	Always	No	No	12 to 14 years of age	Books/Article	Regular	3 to 6 days	Normal	Severe pain	Yes	Yes	Yes	Yes	Yes	Yes	Yes	No	Agree	Agree	Agree	Agree	Agree	Agree	Agree
145	21	18 to 24 years of age	Unmarried	University level	Student	Urban	Nuclear	15000 to 30000	No	No	No	Overweight	1.5494	25.83	Yes	Yes	Yes	Less tha 7hours	No	No	No	2 to 5 hours	Yes	No	Everyday	Sometimes	No	No	12 to 14 years of age	Mother	Regular	3 to 6 days	Normal	Severe pain	No	Yes	Yes	Yes	Don't Know	Yes	Yes	Don't Know	Neutral	Agree	Agree	Agree	Agree	Agree	Disagree
146	21	18 to 24 years of age	Unmarried	University level	Student	Urban	Large	More than 30000	No	No	No	Overweight	1.524	34.44	Yes	Yes	Yes	Less tha 7hours	No	No	No	Less thasn 2 hour	No	Yes	Sometimes	Sometimes	No	No	8 to 11 years of age	Mother, Books/Article	Irregular	more than 6 days	Much	No pain	No	No	Yes	Yes	Yes	Yes	Yes	Yes	Neutral	Agree	Agree	Agree	Agree	Agree	Neutral
147	24	18 to 24 years of age	Unmarried	University level	Student	Rural	Nuclear	Less than 15000BDT	Yes	No	No	Underweight	1.524	17.65	No	No	No	7 to 9 hours	Yes	No	No	Morethan 5 hours	No	No	Sometimes	Always	No	No	12 to 14 years of age	Mother	Regular	more than 6 days	Normal	Severe pain	No	No	Yes	Yes	Yes	Yes	Yes	Yes	Disagree	Agree	Agree	Agree	Agree	Neutral	Disagree
148	21	18 to 24 years of age	Unmarried	University level	Student	Urban	Nuclear	More than 30000	Yes	No	No	Normal	1.6002	23.04	Yes	No	No	Less tha 7hours	No	No	No	Less thasn 2 hour	Yes	No	Never	Sometimes	No	No	12 to 14 years of age	Mother	Regular	3 to 6 days	Normal	Mild pain	No	Yes	Yes	Yes	Yes	Yes	Yes	Don't Know	Agree	Agree	Agree	Agree	Agree	Agree	Disagree
149	23	18 to 24 years of age	Unmarried	University level	Student	Urban	Nuclear	Less than 15000BDT	Yes	No	No	Normal	1.5748	20.56	Yes	No	Yes	7 to 9 hours	Yes	No	No	Morethan 5 hours	Yes	Yes	Sometimes	Sometimes	No	Yes	8 to 11 years of age	Books/Article	Regular	less tha 3 days	Comparable to low	Mild pain	Yes	No	Yes	Yes	Don't Know	Yes	Yes	Yes	Agree	Agree	Agree	Agree	Agree	Agree	Disagree
150	24	18 to 24 years of age	Unmarried	University level	Student	Urban	Nuclear	More than 30000	Yes	No	No	Overweight	1.5748	31.05	Yes	Yes	Yes	More than 9 hours	Yes	No	No	Morethan 5 hours	Yes	No	Never	Always	No	No	8 to 11 years of age	Mother	Regular	3 to 6 days	Normal	Severe pain	No	No	Yes	Yes	Yes	Yes	Yes	Yes	Neutral	Agree	Agree	Agree	Agree	Agree	Neutral
151	23	18 to 24 years of age	Unmarried	University level	Student	Urban	Large	More than 30000	Yes	No	No	Overweight	1.4986	25.83	Yes	No	No	Less tha 7hours	Yes	Yes	No	Less thasn 2 hour	Yes	No	Sometimes	Sometimes	No	No	12 to 14 years of age	Others	Regular	3 to 6 days	Normal	Mild pain	No	No	Yes	Yes	Don't Know	Yes	Yes	Yes	Agree	Agree	Agree	Agree	Neutral	Agree	Disagree
152	22	18 to 24 years of age	Unmarried	University level	Student	Rural	Nuclear	15000 to 30000	No	No	No	Normal	1.5748	24.19	Yes	Yes	No	Less tha 7hours	Yes	No	No	2 to 5 hours	No	No	Sometimes	No	No	No	More than 14 years of age	Mother	Regular	3 to 6 days	Normal	No pain	No	No	Yes	Yes	Don't Know	Yes	Yes	Yes	Agree	Agree	Agree	Agree	Agree	Agree	Disagree
153	24	18 to 24 years of age	Unmarried	University level	Student	Urban	Nuclear	15000 to 30000	No	No	No	Normal	1.6256	18.54	No	No	No	Less tha 7hours	No	No	No	Morethan 5 hours	No	No	Everyday	Sometimes	No	No	12 to 14 years of age	Friends	Regular	less tha 3 days	Comparable to low	Mild pain	Yes	Yes	Yes	No	Yes	Yes	Yes	Don't Know	Agree	Agree	Agree	Agree	Agree	Agree	Disagree
154	27	25 to 35 years	Married	Below University level	others	Rural	Large	Less than 15000BDT	No	Yes	Yes	Overweight	1.6002	25.38	Yes	Yes	No	7 to 9 hours	No	No	No	Less thasn 2 hour	No	No	Everyday	Always	Yes	No	8 to 11 years of age	Others	Irregular	3 to 6 days	Comparable to low	Severe pain	No	No	Yes	Yes	Yes	Yes	Yes	Don't Know	Disagree	Agree	Agree	Agree	Agree	Agree	Agree
155	25	25 to 35 years	Married	University level	Student	Urban	Nuclear	15000 to 30000	No	No	No	Normal	1.6002	20.7	Yes	Yes	No	7 to 9 hours	Yes	Yes	Yes	Morethan 5 hours	Yes	No	Everyday	Sometimes	No	No	12 to 14 years of age	Friends	Regular	3 to 6 days	Normal	Mild pain	Yes	Yes	Yes	Yes	Don't Know	Don't Know	Don't Know	Yes	Agree	Agree	Agree	Agree	Agree	Agree	Disagree
156	20	18 to 24 years of age	Unmarried	Below University level	Unemployed	Urban	Nuclear	More than 30000	Yes	No	No	Underweight	1.5748	14.11	Yes	No	No	More than 9 hours	Yes	No	No	2 to 5 hours	No	Yes	Everyday	No	No	No	12 to 14 years of age	Mother	Regular	3 to 6 days	Normal	Severe pain	No	Yes	Yes	Yes	Don't Know	Yes	Yes	No	Disagree	Agree	Agree	Agree	Agree	Agree	Disagree
157	26	25 to 35 years	Married	University level	Unemployed	Urban	Nuclear	More than 30000	Yes	No	No	Normal	1.5494	19.16	Yes	Yes	Yes	Less tha 7hours	Yes	No	No	2 to 5 hours	Yes	No	Sometimes	Sometimes	No	No	12 to 14 years of age	Mother, Friends, Books/Article	Irregular	3 to 6 days	Normal	Mild pain	Yes	No	Yes	Yes	Yes	Yes	Yes	Yes	Agree	Agree	Agree	Agree	Agree	Agree	Disagree
158	23	18 to 24 years of age	Married	Below University level	Student	Urban	Nuclear	More than 30000	No	No	No	Normal	1.651	22.01	Yes	No	No	7 to 9 hours	No	No	No	Less thasn 2 hour	No	No	Sometimes	Sometimes	No	Yes	12 to 14 years of age	Others	Regular	3 to 6 days	Normal	Mild pain	No	No	Yes	Yes	Yes	Yes	Yes	Yes	Agree	Agree	Agree	Agree	Neutral	Agree	Disagree
159	23	18 to 24 years of age	Married	University level	Student	Urban	Large	More than 30000	Yes	No	No	Normal	1.5748	21.77	Yes	No	No	7 to 9 hours	Yes	No	No	2 to 5 hours	Yes	No	Sometimes	Sometimes	No	No	12 to 14 years of age	Mother	Regular	more than 6 days	Normal	No pain	Yes	No	Yes	Yes	Yes	Yes	Yes	Yes	Agree	Agree	Agree	Agree	Agree	Agree	Disagree
160	22	18 to 24 years of age	Unmarried	University level	Student	Rural	Nuclear	Less than 15000BDT	Yes	No	No	Normal	1.5748	19.76	Yes	Yes	Yes	7 to 9 hours	No	No	No	2 to 5 hours	No	No	Sometimes	Sometimes	No	No	12 to 14 years of age	Friends	Regular	3 to 6 days	Normal	Severe pain	No	No	Yes	Yes	Yes	Yes	Yes	Yes	Neutral	Agree	Agree	Agree	Agree	Agree	Neutral
161	21	18 to 24 years of age	Unmarried	University level	Student	Urban	Nuclear	More than 30000	No	No	No	Overweight	1.651	25.31	Yes	No	No	7 to 9 hours	No	No	No	Morethan 5 hours	Yes	No	Sometimes	Always	No	No	12 to 14 years of age	Mother	Regular	3 to 6 days	Normal	Mild pain	Yes	Yes	Yes	Don't Know	No	Yes	Yes	Yes	Neutral	Agree	Agree	Agree	Neutral	Agree	Disagree
162	23	18 to 24 years of age	Married	University level	Student	Urban	Nuclear	More than 30000	Yes	No	Yes	Normal	1.6256	20.06	Yes	No	Yes	7 to 9 hours	Yes	No	No	2 to 5 hours	Yes	No	Everyday	Sometimes	No	Yes	12 to 14 years of age	Mother	Regular	3 to 6 days	Comparable to low	Severe pain	No	No	Yes	Yes	Don't Know	Yes	Yes	Yes	Neutral	Agree	Agree	Agree	Agree	Agree	Disagree
163	23	18 to 24 years of age	Unmarried	University level	Student	Rural	Nuclear	15000 to 30000	No	No	No	Normal	1.5621	19.26	Yes	Yes	No	More than 9 hours	Yes	No	No	Morethan 5 hours	Yes	No	Sometimes	Sometimes	Yes	No	12 to 14 years of age	Friends	Regular	more than 6 days	Normal	Mild pain	No	No	Yes	Yes	Don't Know	Yes	Yes	Yes	Neutral	Agree	Agree	Agree	Agree	Agree	Disagree
164	22	18 to 24 years of age	Unmarried	University level	Student	Urban	Nuclear	More than 30000	Yes	No	No	Underweight	1.6002	18.35	Yes	No	Yes	7 to 9 hours	No	No	No	2 to 5 hours	Yes	No	Everyday	Sometimes	No	No	12 to 14 years of age	Mother, Friends, Books/Article, Social media	Regular	3 to 6 days	Normal	Mild pain	No	Yes	Yes	Yes	Yes	Yes	Yes	Yes	Neutral	Agree	Agree	Agree	Agree	Agree	Disagree
165	23	18 to 24 years of age	Unmarried	University level	Student	Urban	Large	More than 30000	No	No	No	Normal	1.6002	21.48	Yes	No	No	7 to 9 hours	No	No	No	2 to 5 hours	No	No	Sometimes	Sometimes	No	No	More than 14 years of age	Friends, Books/Article	Regular	more than 6 days	Normal	Severe pain	No	No	Yes	Yes	Yes	Yes	Yes	Yes	Neutral	Agree	Agree	Agree	Agree	Agree	Disagree
166	23	18 to 24 years of age	Married	University level	Student	Urban	Large	More than 30000	Yes	No	No	Normal	1.6002	22.65	No	No	Yes	Less tha 7hours	Yes	No	No	2 to 5 hours	Yes	No	Everyday	Sometimes	No	Yes	12 to 14 years of age	Mother, Friends, Telivision, Books/Article, Social media	Irregular	more than 6 days	Normal	Mild pain	No	Yes	Yes	Yes	Yes	Yes	Yes	Yes	Agree	Agree	Agree	Agree	Agree	Agree	Disagree
167	23	18 to 24 years of age	Unmarried	University level	Student	Urban	Nuclear	More than 30000	No	No	No	Normal	1.5748	22.18	Yes	Yes	No	7 to 9 hours	Yes	No	No	2 to 5 hours	Yes	No	Everyday	Sometimes	No	No	12 to 14 years of age	Friends	Regular	3 to 6 days	Normal	Mild pain	No	No	Yes	Yes	Don't Know	Yes	Yes	Don't Know	Neutral	Neutral	Neutral	Agree	Agree	Agree	Neutral
168	23	18 to 24 years of age	Unmarried	University level	Student	Urban	Large	15000 to 30000	No	No	No	Overweight	1.6002	25.38	Yes	No	No	More than 9 hours	Yes	No	No	Morethan 5 hours	Yes	Yes	Everyday	Always	No	No	12 to 14 years of age	Friends	Regular	more than 6 days	Normal	No pain	No	Yes	Yes	Yes	Don't Know	Yes	Yes	Yes	Agree	Agree	Agree	Agree	Agree	Neutral	Disagree
169	23	18 to 24 years of age	Unmarried	University level	Student	Urban	Large	15000 to 30000	No	No	No	Underweight	1.524	17.22	Yes	No	Yes	Less tha 7hours	No	No	No	Morethan 5 hours	Yes	No	Sometimes	Sometimes	No	Yes	12 to 14 years of age	Books/Article	Regular	3 to 6 days	Normal	Severe pain	No	No	Yes	Don't Know	Don't Know	No	Yes	Yes	Neutral	Agree	Agree	Agree	Agree	Agree	Disagree
170	20	18 to 24 years of age	Unmarried	University level	Student	Urban	Nuclear	More than 30000	No	No	No	Normal	1.6256	23.84	Yes	No	No	7 to 9 hours	Yes	No	No	2 to 5 hours	Yes	Yes	Everyday	Sometimes	No	No	12 to 14 years of age	Mother	Irregular	3 to 6 days	Normal	Mild pain	No	Yes	Yes	Yes	Yes	No	Yes	Yes	Neutral	Agree	Agree	Agree	Agree	Agree	Disagree
171	24	18 to 24 years of age	Married	University level	Student	Urban	Nuclear	15000 to 30000	No	No	No	Normal	1.524	20.67	No	No	No	7 to 9 hours	No	No	No	Less thasn 2 hour	No	Yes	Sometimes	No	No	No	12 to 14 years of age	Others	Irregular	3 to 6 days	Normal	Mild pain	Yes	No	Yes	No	Don't Know	Yes	Yes	No	Neutral	Agree	Agree	Agree	Agree	Agree	Disagree
172	25	25 to 35 years	Married	University level	Student	Urban	Nuclear	More than 30000	Yes	No	No	Underweight	1.5748	18.15	Yes	No	No	7 to 9 hours	Yes	No	No	2 to 5 hours	No	No	Sometimes	Sometimes	No	No	12 to 14 years of age	Friends	Regular	more than 6 days	Normal	Severe pain	No	Yes	Yes	Yes	Don't Know	Yes	Yes	Don't Know	Agree	Agree	Agree	Agree	Agree	Agree	Disagree
173	21	18 to 24 years of age	Unmarried	University level	Student	Urban	Nuclear	More than 30000	No	No	No	Normal	1.651	19.08	No	Yes	No	More than 9 hours	No	No	No	Morethan 5 hours	No	No	Everyday	Always	No	No	8 to 11 years of age	Friends	Regular	3 to 6 days	Normal	Severe pain	No	No	Yes	No	Yes	Yes	Yes	Yes	Neutral	Agree	Agree	Agree	Agree	Agree	Disagree
174	23	18 to 24 years of age	Unmarried	University level	Student	Urban	Nuclear	More than 30000	No	No	No	Normal	1.6764	23.84	Yes	No	Yes	7 to 9 hours	No	No	No	Morethan 5 hours	No	No	Everyday	Sometimes	No	Yes	12 to 14 years of age	Friends	Regular	3 to 6 days	Normal	Mild pain	No	No	Yes	Yes	Yes	Yes	Yes	Yes	Neutral	Agree	Agree	Neutral	Disagree	Agree	Disagree
175	23	18 to 24 years of age	Unmarried	University level	Student	Urban	Nuclear	More than 30000	No	No	No	Underweight	1.651	17.24	No	Yes	No	7 to 9 hours	Yes	No	No	Morethan 5 hours	Yes	Yes	Everyday	Sometimes	No	No	12 to 14 years of age	Books/Article	Regular	more than 6 days	Normal	Mild pain	Yes	Yes	Yes	Yes	Yes	Yes	Yes	Yes	Neutral	Agree	Agree	Agree	Agree	Agree	Disagree
176	25	25 to 35 years	Unmarried	University level	Student	Urban	Nuclear	15000 to 30000	No	No	No	Normal	1.6256	18.54	No	No	No	Less tha 7hours	No	No	No	Morethan 5 hours	No	No	Everyday	Sometimes	No	No	12 to 14 years of age	Friends	Regular	less tha 3 days	Comparable to low	Mild pain	No	Yes	Yes	Yes	No	Yes	Yes	No	Agree	Agree	Agree	Agree	Agree	Agree	Disagree
177	23	18 to 24 years of age	Married	University level	others	Urban	Large	15000 to 30000	Yes	No	No	Overweight	1.6256	28.38	Yes	Yes	No	More than 9 hours	Yes	No	No	Morethan 5 hours	Yes	No	Everyday	Sometimes	No	No	12 to 14 years of age	Mother, Friends, Books/Article	Regular	3 to 6 days	Normal	Mild pain	No	No	Yes	Yes	Don't Know	Yes	Yes	Don't Know	Neutral	Agree	Agree	Agree	Agree	Agree	Disagree
178	23	18 to 24 years of age	Unmarried	University level	employee	Urban	Nuclear	More than 30000	Yes	No	No	Normal	1.6002	24.99	Yes	Yes	No	7 to 9 hours	Yes	No	No	Morethan 5 hours	Yes	No	Everyday	Sometimes	No	No	12 to 14 years of age	Others	Regular	3 to 6 days	Much	Severe pain	Yes	Yes	Yes	Yes	Yes	Yes	Yes	Yes	Agree	Agree	Agree	Agree	Agree	Agree	Disagree
179	23	18 to 24 years of age	Unmarried	University level	Student	Urban	Nuclear	15000 to 30000	No	No	No	Normal	1.5748	20.16	Yes	No	No	7 to 9 hours	No	No	No	2 to 5 hours	Yes	No	Sometimes	Sometimes	No	No	12 to 14 years of age	Mother	Regular	3 to 6 days	Normal	Mild pain	No	No	Yes	Yes	Yes	Yes	Yes	Yes	Neutral	Agree	Agree	Agree	Agree	Disagree	Neutral
180	23	18 to 24 years of age	Unmarried	University level	employee	Urban	Nuclear	More than 30000	Yes	No	No	Overweight	1.5494	25.83	Yes	No	No	7 to 9 hours	Yes	No	No	2 to 5 hours	No	No	Everyday	Always	No	No	12 to 14 years of age	Friends, Teacher, Books/Article, Others	Regular	3 to 6 days	Comparable to low	Severe pain	Yes	Yes	Yes	Don't Know	Yes	Yes	Yes	Yes	Agree	Agree	Agree	Agree	Agree	Agree	Disagree
181	25	25 to 35 years	Unmarried	University level	Student	Urban	Nuclear	More than 30000	Yes	No	No	Normal	1.6764	24.91	Yes	No	Yes	7 to 9 hours	Yes	Yes	No	2 to 5 hours	Yes	No	Everyday	Sometimes	No	No	12 to 14 years of age	Friends	Regular	3 to 6 days	Normal	Mild pain	No	Yes	Yes	Yes	Yes	Yes	Yes	Yes	Disagree	Agree	Agree	Agree	Agree	Agree	Agree
182	22	18 to 24 years of age	Unmarried	University level	Student	Urban	Nuclear	More than 30000	Yes	No	No	Normal	1.6256	24.6	No	No	Yes	More than 9 hours	No	No	No	Morethan 5 hours	No	No	Sometimes	Always	No	No	12 to 14 years of age	Mother	Regular	3 to 6 days	Normal	Mild pain	No	No	Yes	Yes	Yes	Don't Know	Yes	Don't Know	Neutral	Agree	Agree	Agree	Agree	Agree	Disagree
183	22	18 to 24 years of age	Unmarried	University level	Student	Urban	Nuclear	15000 to 30000	No	No	No	Normal	1.524	23.68	Yes	Yes	Yes	Less tha 7hours	Yes	No	No	Morethan 5 hours	Yes	No	Sometimes	No	No	No	12 to 14 years of age	Friends	Irregular	3 to 6 days	Much	Severe pain	No	Yes	Yes	Yes	No	Don't Know	Yes	Yes	Agree	Agree	Agree	Agree	Agree	Agree	Neutral
184	23	18 to 24 years of age	Unmarried	University level	Student	Rural	Large	Less than 15000BDT	No	No	No	Underweight	1.524	18.08	No	Yes	Yes	Less tha 7hours	No	No	No	Less thasn 2 hour	No	No	Everyday	Sometimes	No	No	12 to 14 years of age	Friends, Books/Article	Irregular	3 to 6 days	Comparable to low	No pain	No	No	Yes	No	Yes	Yes	Yes	Yes	Agree	Agree	Agree	Agree	Agree	Agree	Disagree
185	27	25 to 35 years	Unmarried	University level	employee	Urban	Nuclear	More than 30000	No	No	No	Underweight	1.524	17.22	No	No	No	7 to 9 hours	Yes	No	No	Morethan 5 hours	Yes	No	Sometimes	Sometimes	No	No	12 to 14 years of age	Mother	Irregular	3 to 6 days	Comparable to low	Mild pain	No	No	Yes	Yes	Don't Know	Don't Know	Don't Know	Yes	Neutral	Agree	Agree	Agree	Agree	Agree	Agree
186	22	18 to 24 years of age	Unmarried	University level	Student	Rural	Nuclear	Less than 15000BDT	No	No	No	Normal	1.5748	20.97	Yes	Yes	No	7 to 9 hours	Yes	No	No	Morethan 5 hours	Yes	No	Sometimes	Sometimes	No	No	8 to 11 years of age	Mother	Regular	3 to 6 days	Much	Severe pain	No	No	No	Yes	Don't Know	Yes	No	Don't Know	Agree	Agree	Agree	Agree	Agree	Agree	Disagree
187	21	18 to 24 years of age	Unmarried	University level	Student	Rural	Large	15000 to 30000	No	No	No	Underweight	1.5748	16.53	No	Yes	No	7 to 9 hours	Yes	No	No	2 to 5 hours	Yes	No	Sometimes	No	No	No	12 to 14 years of age	Friends	Regular	3 to 6 days	Normal	Severe pain	No	No	Yes	Yes	Yes	Yes	Yes	Yes	Agree	Agree	Agree	Agree	Agree	Agree	Neutral
188	22	18 to 24 years of age	Unmarried	University level	Student	Urban	Nuclear	More than 30000	No	No	No	Overweight	1.5494	25.83	Yes	No	Yes	7 to 9 hours	Yes	No	No	2 to 5 hours	Yes	No	Everyday	Always	No	Yes	8 to 11 years of age	Mother	Regular	3 to 6 days	Much	Mild pain	Yes	Yes	Yes	Yes	Don't Know	Yes	Yes	Don't Know	Agree	Agree	Agree	Agree	Agree	Agree	Agree
189	25	25 to 35 years	Unmarried	University level	Student	Urban	Nuclear	More than 30000	Yes	No	No	Normal	1.6002	21.48	Yes	No	Yes	7 to 9 hours	No	No	No	2 to 5 hours	No	Yes	Everyday	Sometimes	No	No	12 to 14 years of age	Mother	Regular	more than 6 days	Normal	Mild pain	No	No	Yes	Yes	Yes	Yes	Yes	Yes	Agree	Agree	Agree	Agree	Agree	Agree	Disagree
190	23	18 to 24 years of age	Unmarried	University level	Student	Urban	Nuclear	15000 to 30000	No	No	No	Underweight	1.5748	16.13	No	No	No	7 to 9 hours	Yes	No	No	Morethan 5 hours	Yes	No	Sometimes	No	No	No	12 to 14 years of age	Mother	Regular	3 to 6 days	Normal	Mild pain	No	No	Yes	Yes	Yes	Yes	Yes	Yes	Neutral	Agree	Agree	Agree	Neutral	Agree	Disagree
191	24	18 to 24 years of age	Unmarried	University level	Student	Urban	Nuclear	More than 30000	No	No	No	Normal	1.5494	18.74	Yes	No	No	7 to 9 hours	No	No	No	Morethan 5 hours	No	No	Never	Sometimes	No	No	12 to 14 years of age	Mother, Friends	Regular	3 to 6 days	Normal	Mild pain	No	No	Yes	No	No	Yes	Yes	Yes	Neutral	Agree	Agree	Agree	Agree	Agree	Neutral
192	23	18 to 24 years of age	Unmarried	University level	Student	Urban	Nuclear	More than 30000	No	No	No	Overweight	1.5748	27.82	Yes	No	No	7 to 9 hours	Yes	No	No	Less thasn 2 hour	No	No	Sometimes	Sometimes	No	No	12 to 14 years of age	Mother	Regular	3 to 6 days	Normal	Mild pain	No	No	Yes	Yes	Don't Know	Yes	Yes	Yes	Neutral	Agree	Agree	Agree	Agree	Agree	Disagree
193	23	18 to 24 years of age	Unmarried	University level	Student	Urban	Nuclear	More than 30000	No	No	No	Normal	1.6002	24.21	Yes	Yes	No	7 to 9 hours	Yes	No	No	Morethan 5 hours	No	No	Everyday	Sometimes	No	No	12 to 14 years of age	Mother	Regular	3 to 6 days	Normal	Mild pain	No	No	Yes	Don't Know	Don't Know	Yes	Yes	Yes	Agree	Agree	Agree	Agree	Agree	Agree	Disagree
194	24	18 to 24 years of age	Unmarried	University level	Student	Urban	Large	More than 30000	Yes	No	No	Normal	1.524	19.38	Yes	No	No	7 to 9 hours	Yes	No	No	Morethan 5 hours	No	No	Never	Sometimes	Yes	No	8 to 11 years of age	Mother	Regular	3 to 6 days	Much	Severe pain	Yes	Yes	Yes	Yes	Yes	Yes	Yes	Yes	Disagree	Agree	Agree	Agree	Agree	Agree	Agree
195	22	18 to 24 years of age	Unmarried	University level	Student	Urban	Large	15000 to 30000	Yes	No	No	Underweight	1.5748	17.34	Yes	Yes	Yes	Less tha 7hours	Yes	No	No	2 to 5 hours	Yes	No	Everyday	Sometimes	No	No	12 to 14 years of age	Mother, Friends	Regular	3 to 6 days	Normal	Mild pain	Yes	Yes	Yes	No	No	Yes	Yes	Yes	Agree	Agree	Agree	Agree	Agree	Agree	Disagree
196	21	18 to 24 years of age	Unmarried	University level	Student	Urban	Nuclear	More than 30000	No	No	No	Normal	1.5748	19.35	Yes	No	No	7 to 9 hours	Yes	No	No	2 to 5 hours	Yes	No	Sometimes	Always	No	No	12 to 14 years of age	Friends	Regular	3 to 6 days	Normal	Severe pain	No	No	Yes	Yes	Yes	No	Yes	Yes	Agree	Agree	Agree	Agree	Neutral	Agree	Disagree
197	23	18 to 24 years of age	Unmarried	University level	Student	Urban	Nuclear	Less than 15000BDT	No	No	No	Underweight	1.5748	16.94	No	No	Yes	7 to 9 hours	Yes	No	No	Less thasn 2 hour	Yes	No	Sometimes	Always	No	No	12 to 14 years of age	Friends	Regular	3 to 6 days	Normal	Severe pain	No	No	Yes	Yes	No	Yes	Yes	Yes	Agree	Agree	Agree	Agree	Agree	Agree	Disagree
198	22	18 to 24 years of age	Married	University level	Unemployed	Urban	Nuclear	15000 to 30000	No	No	No	Normal	1.6256	24.6	Yes	Yes	No	7 to 9 hours	Yes	No	No	Morethan 5 hours	Yes	No	Everyday	Sometimes	No	No	More than 14 years of age	Social media	Irregular	3 to 6 days	Normal	Mild pain	No	No	Yes	Yes	Yes	Yes	Yes	Yes	Disagree	Agree	Agree	Agree	Agree	Agree	Disagree
199	20	18 to 24 years of age	Unmarried	University level	Student	Rural	Nuclear	More than 30000	No	No	No	Normal	1.6002	23.43	Yes	No	No	7 to 9 hours	Yes	No	No	Morethan 5 hours	No	No	Everyday	Sometimes	No	No	12 to 14 years of age	Books/Article	Regular	more than 6 days	Much	Severe pain	No	No	Yes	Yes	No	No	Yes	Yes	Agree	Agree	Agree	Agree	Agree	Agree	Disagree
200	23	18 to 24 years of age	Unmarried	University level	Student	Rural	Large	15000 to 30000	Yes	No	No	Normal	1.524	21.96	Yes	Yes	Yes	Less tha 7hours	Yes	No	No	2 to 5 hours	Yes	No	Sometimes	Sometimes	No	No	12 to 14 years of age	Mother	Regular	3 to 6 days	Normal	Severe pain	Yes	Yes	Yes	No	Yes	Yes	Yes	Yes	Agree	Agree	Agree	Agree	Agree	Agree	Disagree
201	23	18 to 24 years of age	Married	University level	Student	Urban	Large	More than 30000	Yes	No	No	Normal	1.5494	20.41	Yes	No	Yes	7 to 9 hours	Yes	No	No	Morethan 5 hours	Yes	No	Sometimes	Sometimes	No	No	12 to 14 years of age	Mother	Regular	3 to 6 days	Normal	Mild pain	Yes	No	Yes	Yes	Yes	Yes	Yes	Yes	Agree	Agree	Agree	Agree	Neutral	Agree	Disagree
202	22	18 to 24 years of age	Married	University level	Student	Rural	Nuclear	15000 to 30000	Yes	No	Yes	Underweight	1.524	17.22	Yes	No	Yes	7 to 9 hours	No	No	No	2 to 5 hours	Yes	No	Sometimes	Sometimes	No	No	12 to 14 years of age	Mother, Friends, Telivision, Teacher, Books/Article, Social media	Regular	3 to 6 days	Comparable to low	Severe pain	Yes	Yes	Yes	No	No	Yes	Yes	Yes	Neutral	Agree	Agree	Agree	Agree	Agree	Disagree
203	23	18 to 24 years of age	Married	University level	Student	Urban	Nuclear	More than 30000	Yes	No	No	Underweight	1.6256	16.65	Yes	No	No	7 to 9 hours	No	No	No	2 to 5 hours	No	No	Everyday	Sometimes	No	No	12 to 14 years of age	Friends	Regular	3 to 6 days	Normal	Mild pain	No	Yes	Yes	Yes	Yes	Yes	Yes	Yes	Agree	Agree	Agree	Agree	Agree	Agree	Disagree
204	23	18 to 24 years of age	Married	University level	Student	Urban	Nuclear	More than 30000	Yes	Yes	No	Overweight	1.5748	29.84	Yes	Yes	No	7 to 9 hours	Yes	No	No	Morethan 5 hours	Yes	No	Sometimes	Sometimes	No	No	8 to 11 years of age	Mother	Regular	3 to 6 days	Normal	Mild pain	Yes	Yes	Yes	Yes	Don't Know	Yes	Yes	Yes	Disagree	Agree	Disagree	Agree	Agree	Agree	Disagree
205	22	18 to 24 years of age	Unmarried	University level	Student	Urban	Nuclear	15000 to 30000	No	No	No	Normal	1.5748	23.79	Yes	No	Yes	Less tha 7hours	Yes	No	No	2 to 5 hours	Yes	No	Sometimes	Sometimes	No	No	8 to 11 years of age	Mother	Regular	3 to 6 days	Normal	Mild pain	No	No	Yes	Yes	Yes	Yes	Yes	Yes	Neutral	Agree	Agree	Agree	Agree	Agree	Agree
206	23	18 to 24 years of age	Married	University level	Student	Urban	Nuclear	More than 30000	Yes	Yes	No	Normal	1.6256	18.92	No	Yes	No	7 to 9 hours	No	No	No	Less thasn 2 hour	No	No	Sometimes	No	No	No	12 to 14 years of age	Friends	Regular	3 to 6 days	Normal	Mild pain	No	No	Yes	Yes	Yes	Yes	Yes	Yes	Agree	Agree	Agree	Agree	Agree	Agree	Disagree
207	24	18 to 24 years of age	Married	University level	Student	Urban	Nuclear	More than 30000	Yes	No	No	Normal	1.6002	21.09	Yes	Yes	No	7 to 9 hours	No	No	No	2 to 5 hours	No	No	Sometimes	Sometimes	No	No	12 to 14 years of age	Friends	Irregular	3 to 6 days	Normal	Severe pain	No	No	Yes	Yes	No	Yes	Yes	Yes	Agree	Agree	Agree	Agree	Agree	Agree	Neutral
208	23	18 to 24 years of age	Married	University level	Student	Urban	Large	More than 30000	No	No	No	Normal	1.5748	20.56	No	No	Yes	7 to 9 hours	No	No	No	2 to 5 hours	No	No	Sometimes	Always	No	No	12 to 14 years of age	Friends	Regular	3 to 6 days	Normal	Mild pain	No	No	Yes	Yes	Yes	No	Yes	Yes	Neutral	Agree	Agree	Agree	Agree	Neutral	Disagree
209	20	18 to 24 years of age	Unmarried	University level	Student	Urban	Nuclear	15000 to 30000	No	No	No	Underweight	1.5748	17.34	Yes	Yes	No	7 to 9 hours	Yes	No	No	Morethan 5 hours	Yes	No	Sometimes	No	No	No	More than 14 years of age	Mother	Regular	3 to 6 days	Comparable to low	Severe pain	No	No	Yes	Yes	Yes	Yes	Yes	Yes	Agree	Agree	Agree	Agree	Agree	Agree	Disagree
210	24	18 to 24 years of age	Unmarried	Below University level	others	Urban	Nuclear	More than 30000	No	No	No	Underweight	1.524	15.5	Yes	No	Yes	7 to 9 hours	No	No	No	2 to 5 hours	No	No	Everyday	Always	No	No	12 to 14 years of age	Books/Article, Social media	Regular	less tha 3 days	Normal	Mild pain	No	No	Yes	Yes	Yes	Yes	Yes	Yes	Agree	Agree	Agree	Agree	Agree	Agree	Disagree
211	22	18 to 24 years of age	Unmarried	University level	Student	Urban	Large	More than 30000	Yes	No	No	Normal	1.524	21.53	Yes	Yes	No	7 to 9 hours	No	No	No	2 to 5 hours	No	Yes	Sometimes	Sometimes	No	No	12 to 14 years of age	Friends	Regular	3 to 6 days	Normal	Severe pain	Yes	Yes	Yes	Yes	Yes	Yes	Yes	Yes	Neutral	Agree	Agree	Agree	Agree	Agree	Disagree
212	24	18 to 24 years of age	Unmarried	University level	Student	Urban	Nuclear	More than 30000	Yes	No	No	Normal	1.4478	20.99	Yes	No	No	7 to 9 hours	Yes	No	No	2 to 5 hours	Yes	No	Everyday	Sometimes	No	No	12 to 14 years of age	Mother, Friends, Books/Article, Social media	Irregular	more than 6 days	Normal	Mild pain	Yes	Yes	Yes	Yes	Yes	Yes	Yes	Yes	Agree	Agree	Agree	Agree	Agree	Agree	Disagree
213	25	25 to 35 years	Unmarried	University level	Student	Urban	Large	More than 30000	No	No	No	Normal	1.6002	20.7	No	No	No	Less tha 7hours	No	No	No	2 to 5 hours	No	No	Everyday	Always	No	No	12 to 14 years of age	Mother	Regular	3 to 6 days	Normal	Mild pain	Yes	No	Yes	Yes	Yes	Yes	Yes	Yes	Agree	Agree	Agree	Agree	Agree	Neutral	Disagree
214	28	25 to 35 years	Married	University level	others	Urban	Nuclear	Less than 15000BDT	No	Yes	No	Overweight	1.5748	28.23	Yes	No	No	Less tha 7hours	No	No	No	Less thasn 2 hour	No	No	Sometimes	Always	No	No	12 to 14 years of age	Mother	Regular	3 to 6 days	Much	Severe pain	No	Yes	Yes	Yes	No	Yes	Yes	Don't Know	Neutral	Agree	Agree	Agree	Neutral	Neutral	Disagree
215	23	18 to 24 years of age	Unmarried	University level	Student	Urban	Nuclear	More than 30000	No	No	No	Underweight	1.5748	16.13	Yes	Yes	Yes	Less tha 7hours	Yes	No	No	2 to 5 hours	Yes	Yes	Everyday	Always	No	No	8 to 11 years of age	Mother	Regular	3 to 6 days	Normal	Severe pain	No	No	Yes	Yes	Yes	Yes	Yes	Yes	Agree	Agree	Agree	Agree	Agree	Agree	Disagree
216	23	18 to 24 years of age	Married	University level	Unemployed	Rural	Nuclear	15000 to 30000	No	No	No	Normal	1.5748	22.18	Yes	Yes	Yes	7 to 9 hours	Yes	No	No	2 to 5 hours	Yes	No	Never	Sometimes	No	No	12 to 14 years of age	Mother	Regular	less tha 3 days	Normal	Mild pain	No	No	Yes	Yes	Yes	Yes	Yes	Don't Know	Agree	Disagree	Agree	Agree	Agree	Agree	Neutral
217	22	18 to 24 years of age	Unmarried	University level	Student	Urban	Large	15000 to 30000	No	No	No	Normal	1.5748	20.97	Yes	Yes	Yes	Less tha 7hours	No	No	No	2 to 5 hours	Yes	No	Sometimes	Sometimes	No	No	12 to 14 years of age	Mother, Books/Article	Regular	3 to 6 days	Normal	Mild pain	Yes	No	Yes	Yes	Don't Know	Yes	Don't Know	No	Agree	Agree	Agree	Agree	Agree	Agree	Disagree
218	23	18 to 24 years of age	Married	University level	Student	Urban	Large	Less than 15000BDT	No	No	No	Normal	1.6002	21.87	Yes	No	Yes	7 to 9 hours	No	No	No	2 to 5 hours	Yes	No	Sometimes	Sometimes	No	Yes	12 to 14 years of age	Mother	Regular	3 to 6 days	Normal	Mild pain	Yes	Yes	Yes	Yes	Yes	Yes	Yes	No	Agree	Agree	Agree	Agree	Agree	Agree	Agree
219	23	18 to 24 years of age	Unmarried	University level	Student	Urban	Nuclear	Less than 15000BDT	Yes	No	No	Normal	1.4986	21.37	Yes	Yes	Yes	Less tha 7hours	No	No	No	Less thasn 2 hour	No	No	Everyday	Sometimes	No	No	12 to 14 years of age	Friends	Regular	less tha 3 days	Comparable to low	Mild pain	Yes	Yes	Yes	Yes	Don't Know	Yes	Yes	Don't Know	Neutral	Agree	Agree	Agree	Agree	Agree	Disagree
220	21	18 to 24 years of age	Unmarried	University level	Student	Urban	Nuclear	More than 30000	No	No	No	Normal	1.5748	22.18	Yes	No	No	Less tha 7hours	Yes	No	No	Morethan 5 hours	Yes	No	Everyday	Always	No	No	8 to 11 years of age	Mother, Books/Article	Regular	3 to 6 days	Normal	Mild pain	Yes	Yes	Yes	Yes	Yes	Yes	Yes	Yes	Agree	Agree	Agree	Agree	Agree	Agree	Disagree
221	22	18 to 24 years of age	Unmarried	University level	Student	Urban	Nuclear	More than 30000	No	No	No	Normal	1.6002	20.7	Yes	No	No	More than 9 hours	No	No	No	2 to 5 hours	No	No	Never	Sometimes	No	No	8 to 11 years of age	Mother	Regular	more than 6 days	Comparable to low	No pain	Yes	Yes	Yes	Yes	Yes	Yes	Yes	Yes	Neutral	Agree	Agree	Agree	Agree	Agree	Disagree
222	21	18 to 24 years of age	Unmarried	University level	Student	Urban	Nuclear	15000 to 30000	No	No	No	Underweight	1.5748	16.13	No	Yes	No	7 to 9 hours	Yes	No	No	Morethan 5 hours	Yes	No	Never	No	No	Yes	12 to 14 years of age	Mother, Books/Article	Regular	less tha 3 days	Comparable to low	Mild pain	No	No	Yes	Yes	Don't Know	Yes	Yes	Yes	Agree	Agree	Agree	Agree	Agree	Neutral	Disagree
223	22	18 to 24 years of age	Unmarried	University level	Student	Urban	Nuclear	Less than 15000BDT	No	No	No	Normal	1.6256	22.33	Yes	No	No	7 to 9 hours	No	No	No	2 to 5 hours	No	No	Everyday	Sometimes	No	No	12 to 14 years of age	Others	Regular	3 to 6 days	Normal	Mild pain	No	Yes	Yes	Yes	Don't Know	Yes	Yes	Yes	Neutral	Agree	Agree	Agree	Agree	Agree	Disagree
224	21	18 to 24 years of age	Unmarried	University level	Student	Urban	Nuclear	More than 30000	No	No	No	Underweight	1.651	15.78	No	Yes	No	Less tha 7hours	No	No	No	2 to 5 hours	Yes	No	Everyday	Sometimes	No	No	12 to 14 years of age	Books/Article	Regular	3 to 6 days	Normal	Mild pain	No	No	Yes	Yes	Yes	Yes	Yes	Yes	Neutral	Agree	Agree	Agree	Agree	Agree	Disagree
225	23	18 to 24 years of age	Unmarried	University level	Student	Urban	Nuclear	More than 30000	No	No	No	Normal	1.6002	22.65	Yes	Yes	Yes	7 to 9 hours	Yes	No	No	Morethan 5 hours	Yes	Yes	Everyday	No	No	No	12 to 14 years of age	Mother, Friends, Telivision, Books/Article	Regular	3 to 6 days	Normal	No pain	No	Yes	Yes	No	Don't Know	Don't Know	No	Yes	Neutral	Agree	Agree	Agree	Neutral	Agree	Disagree
226	22	18 to 24 years of age	Unmarried	University level	Student	Urban	Nuclear	15000 to 30000	No	No	No	Overweight	1.6256	26.87	Yes	No	Yes	7 to 9 hours	No	No	No	Morethan 5 hours	Yes	No	Sometimes	Always	No	No	12 to 14 years of age	Mother	Regular	more than 6 days	Much	Severe pain	No	No	Yes	Yes	Yes	Yes	Yes	Yes	Neutral	Agree	Agree	Agree	Agree	Agree	Neutral
227	22	18 to 24 years of age	Unmarried	University level	Student	Urban	Nuclear	More than 30000	No	No	No	Normal	1.6002	19.92	Yes	No	Yes	7 to 9 hours	No	No	No	2 to 5 hours	Yes	No	Sometimes	Always	No	No	8 to 11 years of age	Friends, Telivision	Regular	3 to 6 days	Normal	Severe pain	Yes	Yes	Yes	Yes	Yes	Yes	Yes	Yes	Neutral	Agree	Agree	Agree	Agree	Agree	Disagree
228	23	18 to 24 years of age	Unmarried	University level	Student	Urban	Large	15000 to 30000	No	No	No	Underweight	1.4986	17.37	Yes	Yes	No	7 to 9 hours	No	No	No	Less thasn 2 hour	Yes	No	Never	Always	No	Yes	8 to 11 years of age	Mother, Friends	Regular	more than 6 days	Much	Mild pain	No	No	Yes	Yes	Yes	No	Yes	Yes	Agree	Agree	Agree	Agree	Agree	Agree	Disagree
229	22	18 to 24 years of age	Unmarried	University level	Student	Urban	Nuclear	Less than 15000BDT	No	No	No	Normal	1.5748	20.16	Yes	No	Yes	7 to 9 hours	No	No	No	2 to 5 hours	No	No	Sometimes	No	No	Yes	12 to 14 years of age	Books/Article	Regular	3 to 6 days	Normal	Mild pain	No	No	Yes	Yes	Don't Know	Yes	Yes	Yes	Neutral	Agree	Agree	Agree	Agree	Neutral	Disagree
230	24	18 to 24 years of age	Unmarried	University level	Student	Urban	Nuclear	More than 30000	Yes	No	No	Normal	1.5748	22.18	Yes	Yes	Yes	7 to 9 hours	Yes	No	No	2 to 5 hours	Yes	No	Never	Always	No	No	12 to 14 years of age	Friends	Irregular	3 to 6 days	Comparable to low	Severe pain	No	No	Yes	Yes	Yes	Yes	Yes	Yes	Neutral	Agree	Agree	Agree	Neutral	Agree	Agree
231	22	18 to 24 years of age	Unmarried	University level	Student	Urban	Nuclear	Less than 15000BDT	No	No	No	Normal	1.524	19.38	Yes	No	Yes	7 to 9 hours	No	No	No	2 to 5 hours	Yes	No	Everyday	No	No	No	12 to 14 years of age	Books/Article	Regular	3 to 6 days	Normal	Mild pain	No	No	Yes	No	Don't Know	No	Yes	Yes	Agree	Agree	Agree	Agree	Agree	Agree	Disagree
232	22	18 to 24 years of age	Unmarried	University level	Student	Urban	Nuclear	More than 30000	Yes	No	No	Normal	1.6002	23.43	Yes	Yes	No	Less tha 7hours	Yes	No	No	Morethan 5 hours	Yes	No	Everyday	Sometimes	No	No	12 to 14 years of age	Mother, Friends, Teacher	Regular	more than 6 days	Normal	Mild pain	Yes	Yes	Yes	Yes	Don't Know	No	Yes	Yes	Neutral	Agree	Agree	Agree	Agree	Agree	Disagree
233	22	18 to 24 years of age	Married	University level	Student	Urban	Nuclear	More than 30000	Yes	No	No	Normal	1.524	21.1	Yes	No	No	Less tha 7hours	Yes	No	No	2 to 5 hours	No	No	Sometimes	Always	No	No	12 to 14 years of age	Mother	Regular	3 to 6 days	Normal	Severe pain	No	No	Yes	Yes	Yes	Yes	Yes	Yes	Agree	Agree	Agree	Agree	Agree	Agree	Disagree
234	23	18 to 24 years of age	Unmarried	University level	Student	Urban	Nuclear	15000 to 30000	No	No	No	Underweight	1.5748	16.94	Yes	Yes	Yes	7 to 9 hours	Yes	No	No	2 to 5 hours	Yes	Yes	Everyday	Sometimes	No	No	12 to 14 years of age	Mother, Friends, Telivision, Teacher, Books/Article, Social media	Regular	3 to 6 days	Normal	Mild pain	No	No	Yes	Yes	Don't Know	Yes	Yes	Yes	Agree	Agree	Agree	Agree	Agree	Agree	Disagree
235	23	18 to 24 years of age	Unmarried	University level	Student	Rural	Nuclear	15000 to 30000	No	No	No	Normal	1.6002	20.31	Yes	Yes	No	7 to 9 hours	No	No	No	Morethan 5 hours	No	No	Sometimes	Sometimes	No	Yes	12 to 14 years of age	Mother	Irregular	3 to 6 days	Normal	Severe pain	No	Yes	Yes	Yes	Don't Know	Yes	Yes	Yes	Agree	Agree	Agree	Agree	Neutral	Agree	Disagree
236	23	18 to 24 years of age	Unmarried	University level	Student	Urban	Nuclear	More than 30000	No	No	No	Normal	1.651	20.91	Yes	No	Yes	7 to 9 hours	No	No	No	2 to 5 hours	No	No	Everyday	Sometimes	No	No	12 to 14 years of age	Mother, Friends	Regular	3 to 6 days	Normal	No pain	Yes	No	Yes	Yes	Don't Know	Yes	Yes	Don't Know	Agree	Agree	Agree	Agree	Agree	Agree	Disagree
237	24	18 to 24 years of age	Unmarried	University level	Student	Urban	Nuclear	15000 to 30000	Yes	No	No	Normal	1.4986	24.49	Yes	No	No	Less tha 7hours	No	No	No	Morethan 5 hours	No	No	Everyday	Sometimes	No	No	12 to 14 years of age	Mother	Regular	3 to 6 days	Normal	Mild pain	No	No	Yes	No	Don't Know	Don't Know	Yes	Yes	Neutral	Agree	Agree	Agree	Agree	Neutral	Disagree
238	26	25 to 35 years	Married	University level	Student	Urban	Large	More than 30000	Yes	Yes	No	Normal	1.4732	21.2	Yes	No	Yes	7 to 9 hours	No	No	No	2 to 5 hours	No	No	Everyday	Always	No	No	8 to 11 years of age	Mother	Regular	3 to 6 days	Normal	Mild pain	No	No	Yes	Yes	Yes	Yes	Yes	Yes	Neutral	Agree	Agree	Agree	Agree	Agree	Disagree
239	24	18 to 24 years of age	Unmarried	University level	Student	Urban	Nuclear	15000 to 30000	Yes	No	No	Normal	1.5748	19.76	Yes	No	Yes	7 to 9 hours	No	No	No	2 to 5 hours	Yes	Yes	Never	Sometimes	No	Yes	12 to 14 years of age	Books/Article	Regular	less tha 3 days	Normal	Severe pain	No	No	Yes	Yes	Yes	Yes	Yes	Don't Know	Agree	Agree	Agree	Agree	Agree	Agree	Disagree
240	23	18 to 24 years of age	Unmarried	University level	Student	Urban	Nuclear	15000 to 30000	Yes	No	No	Overweight	1.5748	25.4	Yes	Yes	Yes	7 to 9 hours	Yes	No	No	Morethan 5 hours	Yes	No	Sometimes	Sometimes	No	Yes	12 to 14 years of age	Books/Article	Regular	3 to 6 days	Normal	Mild pain	Yes	Yes	Yes	Yes	Don't Know	Yes	Don't Know	No	Agree	Agree	Agree	Agree	Agree	Agree	Disagree
241	22	18 to 24 years of age	Unmarried	University level	Student	Rural	Large	Less than 15000BDT	Yes	No	No	Normal	1.524	21.53	No	Yes	No	7 to 9 hours	Yes	No	No	2 to 5 hours	Yes	No	Sometimes	Sometimes	Yes	No	8 to 11 years of age	Mother	Regular	3 to 6 days	Normal	No pain	No	No	Yes	Yes	Yes	Yes	Yes	No	Agree	Agree	Disagree	Agree	Agree	Agree	Disagree
242	21	18 to 24 years of age	Unmarried	University level	Student	Rural	Nuclear	Less than 15000BDT	No	No	No	Normal	1.651	22.01	Yes	No	Yes	7 to 9 hours	No	No	No	Less thasn 2 hour	No	No	Sometimes	Always	No	No	12 to 14 years of age	Mother	Regular	3 to 6 days	Normal	Mild pain	No	Yes	Yes	Yes	Don't Know	Yes	Yes	Don't Know	Agree	Agree	Agree	Agree	Agree	Agree	Neutral
243	23	18 to 24 years of age	Unmarried	University level	Student	Rural	Nuclear	Less than 15000BDT	No	No	No	Normal	1.5748	20.16	No	No	No	Less tha 7hours	No	No	No	2 to 5 hours	No	No	Sometimes	Sometimes	No	No	More than 14 years of age	Mother	Irregular	3 to 6 days	Normal	No pain	No	No	Yes	Yes	Yes	Yes	Yes	Yes	Agree	Agree	Agree	Agree	Agree	Agree	Disagree
244	22	18 to 24 years of age	Unmarried	University level	Student	Rural	Nuclear	Less than 15000BDT	No	No	No	Overweight	1.5748	31.05	Yes	Yes	No	7 to 9 hours	No	No	No	Less thasn 2 hour	No	Yes	Sometimes	Always	No	No	8 to 11 years of age	Mother, Friends	Regular	3 to 6 days	Normal	No pain	No	No	Yes	Yes	Yes	Yes	Yes	Yes	Neutral	Agree	Agree	Agree	Agree	Agree	Neutral
245	23	18 to 24 years of age	Unmarried	University level	Student	Urban	Large	More than 30000	No	No	No	Normal	1.5748	19.35	Yes	No	Yes	Less tha 7hours	No	No	No	2 to 5 hours	No	No	Sometimes	Sometimes	No	Yes	More than 14 years of age	Books/Article	Regular	3 to 6 days	Normal	Mild pain	No	No	Yes	Yes	Yes	Yes	Yes	Yes	Agree	Agree	Agree	Agree	Agree	Agree	Neutral
246	22	18 to 24 years of age	Unmarried	University level	Student	Urban	Nuclear	Less than 15000BDT	Yes	No	No	Normal	1.651	18.71	Yes	Yes	Yes	Less tha 7hours	Yes	No	No	2 to 5 hours	Yes	No	Sometimes	Sometimes	No	Yes	12 to 14 years of age	Mother, Others	Irregular	3 to 6 days	Comparable to low	Mild pain	No	Yes	Yes	Yes	Yes	Yes	Yes	Yes	Neutral	Agree	Agree	Agree	Agree	Agree	Disagree
247	24	18 to 24 years of age	Unmarried	University level	Student	Urban	Large	15000 to 30000	Yes	No	No	Normal	1.524	18.51	No	Yes	No	Less tha 7hours	No	No	No	Morethan 5 hours	No	No	Everyday	Always	No	No	12 to 14 years of age	Mother	Regular	less tha 3 days	Comparable to low	Mild pain	No	Yes	Yes	Yes	Yes	Yes	Yes	Yes	Agree	Agree	Agree	Agree	Agree	Agree	Neutral
248	22	18 to 24 years of age	Unmarried	University level	Student	Rural	Nuclear	More than 30000	No	No	No	Underweight	1.5748	18.15	No	No	No	7 to 9 hours	Yes	No	No	Morethan 5 hours	Yes	No	Sometimes	No	No	No	12 to 14 years of age	Friends	Regular	3 to 6 days	Normal	Mild pain	No	No	Yes	Yes	Don't Know	Yes	Yes	Don't Know	Neutral	Agree	Agree	Agree	Neutral	Agree	Disagree
249	20	18 to 24 years of age	Unmarried	University level	Student	Urban	Nuclear	Less than 15000BDT	No	No	No	Underweight	1.6002	15.62	Yes	Yes	Yes	Less tha 7hours	Yes	No	No	2 to 5 hours	Yes	No	Everyday	Sometimes	No	No	12 to 14 years of age	Mother	Regular	3 to 6 days	Normal	Severe pain	No	No	Yes	Yes	Yes	Yes	Yes	Yes	Agree	Agree	Agree	Agree	Agree	Agree	Disagree
250	23	18 to 24 years of age	Unmarried	University level	Student	Urban	Nuclear	More than 30000	No	No	No	Normal	1.6256	21.95	No	Yes	No	Less tha 7hours	No	No	No	2 to 5 hours	No	No	Everyday	Sometimes	No	No	12 to 14 years of age	Mother	Regular	3 to 6 days	Normal	Severe pain	No	No	Yes	Yes	Yes	Yes	Yes	Yes	Agree	Agree	Agree	Agree	Agree	Agree	Disagree
251	21	18 to 24 years of age	Unmarried	University level	Student	Rural	Nuclear	Less than 15000BDT	No	No	No	Normal	1.5748	19.35	Yes	No	Yes	7 to 9 hours	No	No	No	Less thasn 2 hour	No	No	Sometimes	Always	No	No	12 to 14 years of age	Mother	Regular	3 to 6 days	Much	Severe pain	Yes	Yes	Yes	No	Yes	Yes	Yes	Yes	Agree	Agree	Agree	Agree	Agree	Agree	Disagree
252	24	18 to 24 years of age	Unmarried	University level	Student	Urban	Nuclear	More than 30000	No	No	No	Normal	1.6002	21.09	Yes	No	No	7 to 9 hours	No	No	No	Less thasn 2 hour	No	No	Everyday	Always	No	No	8 to 11 years of age	Mother, Friends, Books/Article	Regular	3 to 6 days	Normal	Severe pain	No	No	Yes	Yes	Yes	Yes	Yes	Yes	Neutral	Agree	Agree	Agree	Agree	Agree	Disagree
253	26	25 to 35 years	Unmarried	University level	Student	Urban	Nuclear	More than 30000	Yes	No	No	Underweight	1.6256	17.03	Yes	No	No	7 to 9 hours	Yes	No	No	2 to 5 hours	Yes	No	Never	Sometimes	No	No	More than 14 years of age	Friends	Irregular	3 to 6 days	Normal	Mild pain	Yes	No	Yes	Yes	Yes	Yes	Yes	Don't Know	Neutral	Disagree	Agree	Agree	Agree	Agree	Disagree
254	18	18 to 24 years of age	Unmarried	Below University level	Student	Urban	Large	More than 30000	No	No	No	Normal	1.5748	20.16	Yes	Yes	No	Less tha 7hours	Yes	No	No	Morethan 5 hours	Yes	No	Everyday	Sometimes	No	Yes	12 to 14 years of age	Mother	Regular	3 to 6 days	Normal	Severe pain	Yes	Yes	Yes	Yes	Don't Know	Yes	Yes	Yes	Agree	Agree	Agree	Agree	Agree	Agree	Neutral
255	21	18 to 24 years of age	Unmarried	University level	Student	Urban	Large	More than 30000	No	No	No	Overweight	1.524	25.83	Yes	Yes	No	7 to 9 hours	Yes	No	No	Morethan 5 hours	Yes	No	Sometimes	Always	Yes	No	12 to 14 years of age	Mother	Irregular	3 to 6 days	Normal	Mild pain	No	Yes	Yes	Yes	Don't Know	Yes	Yes	Yes	Agree	Agree	Agree	Agree	Agree	Agree	Disagree
256	23	18 to 24 years of age	Unmarried	University level	Student	Urban	Nuclear	More than 30000	No	No	No	Normal	1.5748	19.35	No	Yes	No	7 to 9 hours	Yes	Yes	No	Morethan 5 hours	No	No	Everyday	Sometimes	No	No	12 to 14 years of age	Books/Article	Regular	3 to 6 days	Comparable to low	Severe pain	No	Yes	Don't Know	Yes	Don't Know	Yes	Yes	Yes	Neutral	Agree	Agree	Agree	Neutral	Agree	Neutral
257	28	25 to 35 years	Unmarried	University level	employee	Urban	Nuclear	15000 to 30000	No	No	No	Normal	1.5494	20.83	No	No	No	7 to 9 hours	No	No	No	Less thasn 2 hour	No	No	Everyday	Sometimes	No	No	12 to 14 years of age	Mother, Friends	Regular	more than 6 days	Normal	No pain	No	No	Don't Know	No	Don't Know	Don't Know	Don't Know	Don't Know	Neutral	Agree	Agree	Agree	Agree	Agree	Disagree
258	23	18 to 24 years of age	Unmarried	University level	Student	Urban	Nuclear	More than 30000	No	No	No	Normal	1.5748	20.97	Yes	No	Yes	More than 9 hours	No	No	No	Morethan 5 hours	Yes	No	Never	Sometimes	No	Yes	More than 14 years of age	Friends	Regular	less tha 3 days	Comparable to low	No pain	No	Yes	Yes	Yes	Yes	Yes	Don't Know	Yes	Agree	Agree	Agree	Agree	Agree	Agree	Disagree
259	25	25 to 35 years	Unmarried	University level	Student	Urban	Nuclear	More than 30000	No	No	No	Normal	1.6764	21.71	Yes	No	No	7 to 9 hours	Yes	No	No	2 to 5 hours	Yes	No	Sometimes	Sometimes	No	No	12 to 14 years of age	Mother	Regular	3 to 6 days	Normal	Mild pain	Yes	No	Yes	Yes	Don't Know	Yes	Yes	Yes	Disagree	Agree	Agree	Agree	Agree	Agree	Disagree
260	23	18 to 24 years of age	Unmarried	University level	Student	Urban	Nuclear	15000 to 30000	No	No	No	Normal	1.4986	20.04	Yes	No	Yes	7 to 9 hours	Yes	No	No	2 to 5 hours	Yes	No	Everyday	Sometimes	No	No	8 to 11 years of age	Mother	Regular	3 to 6 days	Normal	Mild pain	No	Yes	Yes	Yes	Yes	Yes	Yes	Yes	Agree	Agree	Agree	Agree	Agree	Agree	Disagree
261	24	18 to 24 years of age	Unmarried	University level	Student	Urban	Nuclear	More than 30000	No	No	No	Normal	1.6256	22.86	No	Yes	Yes	7 to 9 hours	Yes	No	No	Less thasn 2 hour	Yes	No	Everyday	Sometimes	No	No	12 to 14 years of age	Mother	Irregular	3 to 6 days	Normal	Mild pain	No	No	Yes	Yes	No	Yes	Yes	Yes	Agree	Agree	Agree	Agree	Agree	Agree	Agree
262	22	18 to 24 years of age	Unmarried	University level	Student	Urban	Nuclear	15000 to 30000	No	No	No	Normal	1.6256	23.84	No	Yes	Yes	Less tha 7hours	Yes	No	No	2 to 5 hours	Yes	No	Everyday	Sometimes	Yes	No	12 to 14 years of age	Mother	Regular	less tha 3 days	Normal	Mild pain	No	No	Yes	Yes	No	Yes	Yes	Yes	Agree	Agree	Agree	Agree	Agree	Agree	Disagree
263	24	18 to 24 years of age	Unmarried	University level	Student	Urban	Nuclear	More than 30000	Yes	No	No	Overweight	1.5748	27.42	Yes	No	No	Less tha 7hours	Yes	No	No	Less thasn 2 hour	No	No	Everyday	Sometimes	No	No	12 to 14 years of age	Mother	Regular	3 to 6 days	Normal	Mild pain	No	Yes	Yes	Yes	Don't Know	Don't Know	Yes	Don't Know	Agree	Agree	Agree	Agree	Agree	Agree	Neutral
264	25	25 to 35 years	Unmarried	University level	Student	Urban	Nuclear	15000 to 30000	No	No	No	Normal	1.5748	20.16	No	No	Yes	More than 9 hours	No	No	No	Morethan 5 hours	No	No	Everyday	Always	No	No	12 to 14 years of age	Friends	Regular	more than 6 days	Normal	Severe pain	No	No	Yes	Yes	No	Yes	Yes	Don't Know	Agree	Agree	Agree	Agree	Agree	Agree	Disagree
265	34	25 to 35 years	Married	University level	employee	Urban	Large	More than 30000	Yes	Yes	No	Overweight	1.5748	27.42	Yes	Yes	No	Less tha 7hours	No	No	No	Less thasn 2 hour	No	No	Everyday	Sometimes	No	No	12 to 14 years of age	Friends	Regular	3 to 6 days	Normal	No pain	No	No	Yes	Yes	Yes	Yes	Yes	Don't Know	Neutral	Agree	Agree	Agree	Disagree	Agree	Disagree
266	27	25 to 35 years	Unmarried	University level	Student	Urban	Nuclear	More than 30000	Yes	No	No	Normal	1.5748	20.97	No	No	No	7 to 9 hours	Yes	No	No	2 to 5 hours	Yes	No	Never	Always	No	No	12 to 14 years of age	Friends	Regular	3 to 6 days	Normal	No pain	Yes	Yes	Yes	Yes	No	Yes	Yes	Don't Know	Agree	Agree	Agree	Agree	Agree	Agree	Neutral
267	23	18 to 24 years of age	Married	University level	Student	Urban	Nuclear	More than 30000	Yes	No	No	Normal	1.5748	22.98	No	No	No	Less tha 7hours	Yes	No	No	2 to 5 hours	No	No	Everyday	Always	No	No	12 to 14 years of age	Mother	Regular	3 to 6 days	Normal	No pain	No	Yes	Yes	Yes	Yes	Yes	Yes	Yes	Agree	Agree	Agree	Agree	Agree	Agree	Disagree
268	27	25 to 35 years	Unmarried	University level	employee	Urban	Nuclear	More than 30000	No	No	No	Normal	1.524	20.24	Yes	No	No	7 to 9 hours	No	No	No	2 to 5 hours	Yes	Yes	Everyday	Sometimes	No	No	12 to 14 years of age	Friends	Irregular	3 to 6 days	Normal	Mild pain	Yes	No	Yes	Yes	No	Yes	Yes	No	Neutral	Agree	Agree	Agree	Agree	Agree	Neutral
269	32	25 to 35 years	Married	University level	employee	Urban	Large	More than 30000	Yes	Yes	No	Normal	1.5494	24.99	Yes	No	No	Less tha 7hours	No	No	No	Less thasn 2 hour	No	Yes	Sometimes	Sometimes	No	Yes	12 to 14 years of age	Friends	Regular	3 to 6 days	Normal	Mild pain	Yes	No	Yes	Yes	Yes	Yes	Yes	Don't Know	Agree	Agree	Agree	Agree	Agree	Agree	Neutral
270	18	18 to 24 years of age	Unmarried	Below University level	Student	Urban	Nuclear	More than 30000	Yes	No	No	Underweight	1.5748	17.34	Yes	Yes	No	7 to 9 hours	Yes	No	No	2 to 5 hours	Yes	No	Never	Sometimes	No	No	12 to 14 years of age	Mother, Books/Article	Regular	3 to 6 days	Normal	Mild pain	No	No	Yes	Yes	Yes	Yes	Yes	Yes	Agree	Agree	Agree	Neutral	Neutral	Agree	Disagree
272	20	18 to 24 years of age	Married	University level	Student	Urban	Large	More than 30000	No	No	No	Normal	1.524	19.38	Yes	No	Yes	Less tha 7hours	No	No	No	Less thasn 2 hour	No	No	Sometimes	Sometimes	No	No	12 to 14 years of age	Mother, Friends	Regular	3 to 6 days	Normal	Mild pain	No	No	Yes	Yes	Don't Know	Yes	Yes	Don't Know	Agree	Agree	Agree	Agree	Agree	Agree	Neutral
274	18	18 to 24 years of age	Unmarried	Below University level	Student	Urban	Nuclear	More than 30000	No	No	No	Normal	1.6002	19.53	No	No	No	7 to 9 hours	Yes	No	No	2 to 5 hours	No	No	Sometimes	Sometimes	No	No	12 to 14 years of age	Mother, Books/Article, Social media	Regular	more than 6 days	Normal	No pain	No	No	Yes	Yes	Don't Know	Yes	Yes	Yes	Agree	Agree	Agree	Agree	Agree	Agree	Neutral
275	33	25 to 35 years	Married	University level	Unemployed	Urban	Nuclear	More than 30000	Yes	Yes	No	Overweight	1.5494	29.16	Yes	No	No	Less tha 7hours	No	No	No	2 to 5 hours	Yes	No	Everyday	Always	No	No	12 to 14 years of age	Mother	Regular	3 to 6 days	Normal	No pain	No	No	Yes	Yes	No	Yes	Yes	Yes	Neutral	Agree	Agree	Agree	Agree	Agree	Disagree
276	33	25 to 35 years	Married	University level	employee	Urban	Large	More than 30000	Yes	Yes	No	Overweight	1.5494	25.83	Yes	No	No	Less tha 7hours	Yes	No	No	Less thasn 2 hour	No	Yes	Everyday	Sometimes	No	No	8 to 11 years of age	Mother	Regular	3 to 6 days	Normal	No pain	Yes	No	Yes	Yes	Yes	Yes	Yes	Yes	Agree	Agree	Agree	Agree	Agree	Agree	Disagree
277	22	18 to 24 years of age	Unmarried	Below University level	others	Urban	Large	More than 30000	Yes	Yes	Yes	Normal	1.6256	23.08	Yes	No	Yes	7 to 9 hours	No	No	No	Less thasn 2 hour	No	No	Everyday	Sometimes	No	No	12 to 14 years of age	Mother	Irregular	more than 6 days	Much	Severe pain	Yes	Yes	Yes	Yes	Yes	Yes	Yes	Yes	Neutral	Agree	Agree	Agree	Agree	Agree	Disagree
278	22	18 to 24 years of age	Unmarried	University level	Student	Urban	Nuclear	Less than 15000BDT	Yes	No	No	Normal	1.5748	20.97	Yes	Yes	Yes	7 to 9 hours	Yes	No	No	Morethan 5 hours	No	Yes	Everyday	No	No	No	12 to 14 years of age	Mother, Friends	Regular	3 to 6 days	Normal	No pain	Yes	No	Yes	Yes	Yes	Yes	Yes	Yes	Agree	Agree	Agree	Agree	Agree	Agree	Agree
279	23	18 to 24 years of age	Unmarried	University level	Student	Urban	Nuclear	Less than 15000BDT	No	No	No	Normal	1.5494	22.49	Yes	No	Yes	7 to 9 hours	Yes	No	No	2 to 5 hours	Yes	No	Everyday	Sometimes	No	No	12 to 14 years of age	Friends	Irregular	less tha 3 days	Comparable to low	Mild pain	Yes	No	Yes	Yes	Yes	Yes	Yes	Yes	Agree	Agree	Agree	Agree	Agree	Agree	Neutral
280	25	25 to 35 years	Unmarried	University level	Student	Urban	Nuclear	Less than 15000BDT	Yes	No	No	Normal	1.5748	22.18	Yes	Yes	Yes	7 to 9 hours	No	No	No	2 to 5 hours	Yes	No	Sometimes	Sometimes	No	No	12 to 14 years of age	Mother	Irregular	3 to 6 days	Much	Severe pain	No	No	Yes	Yes	Yes	Yes	Yes	Yes	Agree	Agree	Agree	Agree	Agree	Agree	Disagree
281	24	18 to 24 years of age	Married	University level	Student	Urban	Nuclear	More than 30000	No	No	No	Normal	1.5494	22.91	Yes	Yes	Yes	Less tha 7hours	No	No	No	2 to 5 hours	Yes	No	Everyday	Sometimes	No	No	12 to 14 years of age	Friends	Regular	3 to 6 days	Normal	Severe pain	Yes	Yes	Yes	Yes	No	Yes	Yes	Yes	Agree	Agree	Agree	Agree	Agree	Agree	Neutral
282	22	18 to 24 years of age	Unmarried	University level	Student	Urban	Nuclear	15000 to 30000	No	No	No	Normal	1.5748	24.19	Yes	No	No	7 to 9 hours	No	No	No	2 to 5 hours	Yes	No	Sometimes	Always	No	No	12 to 14 years of age	Mother	Irregular	3 to 6 days	Much	Severe pain	No	No	Yes	Yes	Yes	Yes	Yes	Don't Know	Neutral	Agree	Agree	Agree	Agree	Agree	Disagree
283	23	18 to 24 years of age	Unmarried	University level	Student	Urban	Nuclear	More than 30000	Yes	No	No	Overweight	1.2446	32.28	No	No	No	Less tha 7hours	Yes	No	No	Less thasn 2 hour	No	No	Everyday	Sometimes	No	No	12 to 14 years of age	Mother	Irregular	3 to 6 days	Normal	No pain	Yes	No	Yes	Yes	Yes	Yes	Yes	Don't Know	Neutral	Neutral	Agree	Neutral	Agree	Agree	Neutral
284	24	18 to 24 years of age	Unmarried	University level	Student	Urban	Large	More than 30000	No	No	No	Normal	1.6256	22.71	Yes	No	Yes	Less tha 7hours	No	No	No	2 to 5 hours	No	No	Sometimes	Sometimes	No	No	12 to 14 years of age	Mother	Regular	3 to 6 days	Much	Severe pain	No	No	Yes	Yes	Don't Know	Yes	Yes	Don't Know	Disagree	Agree	Agree	Agree	Agree	Agree	Disagree
285	22	18 to 24 years of age	Unmarried	University level	Student	Urban	Nuclear	More than 30000	No	No	No	Underweight	1.5494	16.66	Yes	No	Yes	7 to 9 hours	Yes	No	No	Less thasn 2 hour	Yes	No	Sometimes	Sometimes	No	No	12 to 14 years of age	Mother	Regular	3 to 6 days	Normal	Mild pain	No	No	Yes	Yes	Yes	Yes	No	Yes	Agree	Agree	Agree	Agree	Agree	Agree	Disagree
286	24	18 to 24 years of age	Unmarried	University level	employee	Urban	Nuclear	More than 30000	No	No	No	Normal	1.6383	23.1	Yes	No	Yes	Less tha 7hours	Yes	No	No	2 to 5 hours	Yes	Yes	Everyday	Always	No	No	12 to 14 years of age	Books/Article	Regular	3 to 6 days	Normal	No pain	Yes	Yes	Yes	Yes	Yes	Yes	Yes	Yes	Agree	Agree	Agree	Agree	Agree	Agree	Neutral
287	26	25 to 35 years	Married	University level	Student	Urban	Nuclear	Less than 15000BDT	Yes	No	No	Overweight	1.6256	25.73	Yes	No	Yes	7 to 9 hours	Yes	No	No	Less thasn 2 hour	Yes	No	Sometimes	Sometimes	No	No	12 to 14 years of age	Mother, Friends, Books/Article	Regular	3 to 6 days	Normal	Mild pain	No	Yes	Yes	No	Yes	No	Yes	Yes	Agree	Agree	Agree	Agree	Agree	Agree	Disagree
288	25	25 to 35 years	Unmarried	University level	employee	Urban	Nuclear	More than 30000	No	No	No	Normal	1.651	23.85	Yes	Yes	No	7 to 9 hours	No	No	No	Less thasn 2 hour	Yes	No	Sometimes	Sometimes	No	No	12 to 14 years of age	Mother	Regular	3 to 6 days	Normal	No pain	No	No	Yes	Don't Know	Don't Know	Yes	Yes	Don't Know	Neutral	Agree	Agree	Agree	Agree	Agree	Disagree
289	23	18 to 24 years of age	Unmarried	University level	employee	Urban	Nuclear	More than 30000	No	No	No	Normal	1.6764	23.63	No	No	Yes	7 to 9 hours	No	No	Yes	Less thasn 2 hour	No	No	Everyday	Always	No	No	12 to 14 years of age	Mother	Irregular	3 to 6 days	Normal	No pain	No	No	Yes	Yes	Yes	Yes	Yes	Yes	Disagree	Agree	Agree	Agree	Neutral	Agree	Disagree
290	23	18 to 24 years of age	Unmarried	University level	Student	Urban	Large	Less than 15000BDT	No	No	No	Underweight	1.5748	17.34	Yes	No	No	Less tha 7hours	Yes	No	No	Morethan 5 hours	Yes	Yes	Sometimes	Sometimes	No	No	More than 14 years of age	Friends	Regular	more than 6 days	Much	No pain	No	Yes	Yes	Yes	Don't Know	No	No	No	Agree	Agree	Agree	Agree	Agree	Agree	Agree
291	27	25 to 35 years	Unmarried	University level	employee	Urban	Nuclear	More than 30000	No	No	No	Overweight	1.6256	25.35	Yes	No	No	7 to 9 hours	Yes	No	No	Morethan 5 hours	Yes	No	Sometimes	Sometimes	No	No	12 to 14 years of age	Mother, Books/Article	Regular	3 to 6 days	Normal	Severe pain	Yes	Yes	Yes	Yes	Yes	Yes	Yes	Yes	Neutral	Agree	Agree	Agree	Agree	Agree	Disagree
292	23	18 to 24 years of age	Unmarried	University level	Student	Urban	Large	More than 30000	Yes	No	No	Normal	1.5748	20.97	Yes	No	No	7 to 9 hours	Yes	No	No	Less thasn 2 hour	No	No	Everyday	Sometimes	No	No	12 to 14 years of age	Mother, Books/Article	Regular	3 to 6 days	Normal	Mild pain	No	No	Yes	Yes	No	Yes	Yes	Yes	Neutral	Agree	Agree	Agree	Agree	Agree	Neutral
293	26	25 to 35 years	Unmarried	University level	employee	Rural	Nuclear	15000 to 30000	Yes	No	No	Normal	1.524	21.96	Yes	Yes	No	Less tha 7hours	No	No	No	Less thasn 2 hour	No	No	Sometimes	Sometimes	No	No	12 to 14 years of age	Mother	Irregular	3 to 6 days	Much	Severe pain	Yes	Yes	Yes	Yes	Yes	Yes	Yes	Don't Know	Disagree	Agree	Agree	Agree	Agree	Neutral	Disagree
294	25	25 to 35 years	Unmarried	University level	Student	Rural	Nuclear	More than 30000	No	No	No	Normal	1.524	19.38	Yes	Yes	No	7 to 9 hours	Yes	No	No	2 to 5 hours	Yes	No	Everyday	Always	No	No	12 to 14 years of age	Friends	Regular	3 to 6 days	Normal	Mild pain	No	No	Yes	Yes	Yes	Yes	Yes	Don't Know	Neutral	Agree	Agree	Agree	Agree	Agree	Neutral
295	24	18 to 24 years of age	Unmarried	University level	Student	Urban	Large	More than 30000	No	No	No	Normal	1.524	23.25	Yes	No	No	Less tha 7hours	No	No	No	Less thasn 2 hour	No	No	Sometimes	Always	No	No	8 to 11 years of age	Mother, Friends, Books/Article	Regular	3 to 6 days	Normal	Mild pain	No	No	Yes	Yes	Yes	Yes	Yes	Yes	Neutral	Agree	Agree	Agree	Agree	Agree	Disagree
296	21	18 to 24 years of age	Married	University level	Student	Urban	Nuclear	15000 to 30000	Yes	No	No	Normal	1.5748	22.98	Yes	Yes	Yes	Less tha 7hours	Yes	No	No	2 to 5 hours	Yes	No	Sometimes	Sometimes	No	Yes	12 to 14 years of age	Others	Irregular	3 to 6 days	Comparable to low	Severe pain	Yes	Yes	Yes	Yes	Yes	Yes	Yes	No	Agree	Agree	Agree	Agree	Agree	Agree	Agree
297	23	18 to 24 years of age	Unmarried	University level	Student	Urban	Large	More than 30000	No	No	No	Normal	1.6256	23.08	Yes	No	Yes	7 to 9 hours	Yes	No	No	Less thasn 2 hour	Yes	Yes	Everyday	Sometimes	No	Yes	More than 14 years of age	Mother	Regular	3 to 6 days	Normal	Mild pain	Yes	Yes	Yes	Yes	Don't Know	Don't Know	Yes	Yes	Agree	Agree	Agree	Agree	Agree	Agree	Agree
298	24	18 to 24 years of age	Unmarried	University level	Student	Urban	Nuclear	More than 30000	Yes	No	No	Underweight	1.5875	16.67	No	No	Yes	7 to 9 hours	Yes	No	No	2 to 5 hours	Yes	No	Everyday	No	No	No	12 to 14 years of age	Books/Article	Regular	more than 6 days	Normal	Mild pain	No	Yes	Yes	Yes	Yes	Yes	Yes	Yes	Neutral	Agree	Agree	Agree	Agree	Agree	Neutral
299	26	25 to 35 years	Married	University level	Student	Urban	Nuclear	More than 30000	Yes	Yes	No	Normal	1.524	21.53	Yes	No	Yes	Less tha 7hours	No	No	No	2 to 5 hours	No	No	Sometimes	Sometimes	No	No	8 to 11 years of age	Mother	Regular	3 to 6 days	Normal	Mild pain	No	Yes	Yes	Yes	Don't Know	Yes	Yes	Yes	Agree	Agree	Agree	Agree	Agree	Agree	Disagree
300	23	18 to 24 years of age	Unmarried	University level	Student	Urban	Nuclear	15000 to 30000	Yes	No	No	Overweight	1.524	27.99	Yes	Yes	No	7 to 9 hours	Yes	No	No	2 to 5 hours	Yes	No	Sometimes	Always	Yes	No	12 to 14 years of age	Mother, Friends	Regular	3 to 6 days	Normal	Mild pain	Yes	Yes	Yes	Yes	Yes	Yes	Yes	Yes	Neutral	Agree	Agree	Agree	Agree	Agree	Agree
301	22	18 to 24 years of age	Unmarried	University level	Student	Urban	Nuclear	More than 30000	No	No	No	Normal	1.5748	22.18	Yes	No	Yes	7 to 9 hours	No	No	No	2 to 5 hours	Yes	No	Everyday	Sometimes	Yes	No	12 to 14 years of age	Friends	Regular	3 to 6 days	Normal	Mild pain	No	No	Yes	Yes	Don't Know	Yes	Yes	Yes	Agree	Agree	Agree	Agree	Agree	Agree	Neutral
302	24	18 to 24 years of age	Unmarried	University level	Student	Urban	Nuclear	More than 30000	Yes	No	No	Normal	1.6002	21.09	Yes	Yes	No	7 to 9 hours	No	No	No	2 to 5 hours	No	No	Never	Sometimes	No	No	12 to 14 years of age	Mother	Regular	less tha 3 days	Normal	Mild pain	Yes	No	Yes	Yes	Don't Know	Yes	Yes	Yes	Agree	Agree	Agree	Agree	Agree	Agree	Disagree
303	22	18 to 24 years of age	Unmarried	University level	Student	Urban	Nuclear	15000 to 30000	No	No	No	Underweight	1.5494	16.66	No	Yes	Yes	7 to 9 hours	No	No	No	2 to 5 hours	Yes	No	Everyday	Sometimes	No	No	12 to 14 years of age	Mother, Friends	Regular	3 to 6 days	Normal	Severe pain	No	Yes	Yes	Yes	Yes	Yes	Yes	Yes	Neutral	Agree	Agree	Agree	Agree	Agree	Disagree
304	23	18 to 24 years of age	Unmarried	University level	Student	Urban	Nuclear	Less than 15000BDT	No	No	No	Normal	1.651	23.85	Yes	Yes	No	7 to 9 hours	Yes	No	No	2 to 5 hours	Yes	No	Everyday	Always	No	No	12 to 14 years of age	Mother	Irregular	3 to 6 days	Normal	Mild pain	No	No	Yes	Yes	Yes	Yes	Yes	Yes	Agree	Agree	Agree	Agree	Agree	Agree	Disagree
305	25	25 to 35 years	Married	University level	Unemployed	Urban	Nuclear	More than 30000	Yes	No	No	Overweight	1.524	30.14	Yes	No	No	7 to 9 hours	Yes	No	No	2 to 5 hours	Yes	No	Sometimes	Sometimes	No	No	12 to 14 years of age	Mother	Irregular	3 to 6 days	Much	Severe pain	No	No	Yes	Yes	Yes	No	Yes	Yes	Agree	Agree	Agree	Agree	Agree	Agree	Disagree
306	29	25 to 35 years	Married	University level	others	Urban	Large	More than 30000	Yes	No	No	Normal	1.524	22.82	Yes	No	Yes	7 to 9 hours	Yes	No	No	2 to 5 hours	No	No	Everyday	Sometimes	No	No	12 to 14 years of age	Mother	Regular	3 to 6 days	Normal	Severe pain	No	Yes	Yes	Yes	Yes	Don't Know	Yes	Don't Know	Neutral	Agree	Agree	Agree	Agree	Agree	Disagree
308	25	25 to 35 years	Unmarried	Below University level	Student	Urban	Nuclear	More than 30000	No	No	No	Underweight	1.5748	17.74	Yes	Yes	No	Less tha 7hours	No	No	No	Less thasn 2 hour	No	No	Never	Sometimes	No	No	8 to 11 years of age	Mother	Regular	3 to 6 days	Normal	Mild pain	No	No	Yes	Yes	Don't Know	Yes	Yes	Yes	Agree	Agree	Agree	Agree	Agree	Agree	Neutral
309	22	18 to 24 years of age	Married	University level	Student	Urban	Nuclear	More than 30000	No	No	Yes	Normal	1.6002	20.31	Yes	No	No	Less tha 7hours	No	No	No	Less thasn 2 hour	No	Yes	Sometimes	Sometimes	No	No	8 to 11 years of age	Mother, Social media	Regular	3 to 6 days	Normal	No pain	No	No	Yes	Don't Know	Yes	Yes	Yes	Yes	Agree	Agree	Agree	Agree	Neutral	Agree	Neutral
312	20	18 to 24 years of age	Unmarried	University level	Student	Urban	Large	More than 30000	No	No	No	Normal	1.5748	22.18	No	No	No	Less tha 7hours	No	No	No	Less thasn 2 hour	Yes	No	Sometimes	Sometimes	No	No	12 to 14 years of age	Mother	Regular	3 to 6 days	Normal	Mild pain	No	No	Yes	No	Yes	Yes	Yes	No	Agree	Agree	Neutral	Agree	Agree	Agree	Neutral
313	23	18 to 24 years of age	Unmarried	University level	Student	Rural	Large	15000 to 30000	No	No	No	Normal	1.6256	23.84	Yes	No	Yes	Less tha 7hours	Yes	No	No	Morethan 5 hours	Yes	No	Everyday	Always	No	No	12 to 14 years of age	Friends	Irregular	3 to 6 days	Normal	Severe pain	Yes	Yes	Yes	Yes	Don't Know	Yes	Yes	Don't Know	Agree	Agree	Agree	Agree	Agree	Agree	Agree
314	24	18 to 24 years of age	Unmarried	University level	Student	Urban	Nuclear	More than 30000	No	No	No	Normal	1.6256	22.71	Yes	Yes	No	Less tha 7hours	Yes	No	No	Morethan 5 hours	Yes	No	Everyday	Sometimes	No	No	More than 14 years of age	Friends	Regular	3 to 6 days	Normal	Mild pain	No	No	Yes	No	No	Yes	Yes	Yes	Neutral	Agree	Agree	Agree	Agree	Agree	Disagree
315	23	18 to 24 years of age	Unmarried	University level	Student	Urban	Large	15000 to 30000	No	No	No	Normal	1.5748	24.19	Yes	Yes	Yes	7 to 9 hours	Yes	No	No	2 to 5 hours	Yes	No	Everyday	Sometimes	No	No	12 to 14 years of age	Friends	Regular	3 to 6 days	Normal	Mild pain	No	No	Yes	Yes	Yes	Yes	Yes	Yes	Neutral	Neutral	Neutral	Neutral	Neutral	Neutral	Neutral
316	24	18 to 24 years of age	Unmarried	University level	Student	Urban	Large	15000 to 30000	Yes	No	No	Normal	1.524	24.97	Yes	Yes	Yes	7 to 9 hours	Yes	No	No	Morethan 5 hours	Yes	No	Sometimes	Sometimes	No	No	12 to 14 years of age	Friends	Regular	3 to 6 days	Normal	Mild pain	Yes	Yes	Yes	Yes	Yes	Yes	Yes	Yes	Neutral	Neutral	Neutral	Neutral	Neutral	Neutral	Neutral
317	23	18 to 24 years of age	Unmarried	University level	Student	Urban	Nuclear	More than 30000	Yes	No	No	Normal	1.4986	21.82	Yes	Yes	Yes	7 to 9 hours	Yes	No	No	Morethan 5 hours	Yes	No	Sometimes	Sometimes	No	Yes	12 to 14 years of age	Mother	Regular	less tha 3 days	Normal	Mild pain	Yes	No	Yes	Yes	Don't Know	Yes	Yes	Yes	Agree	Agree	Agree	Agree	Agree	Agree	Disagree
318	26	25 to 35 years	Unmarried	University level	Student	Urban	Nuclear	More than 30000	No	No	No	Normal	1.524	21.53	No	No	Yes	7 to 9 hours	Yes	No	No	Less thasn 2 hour	No	No	Sometimes	Always	Yes	No	8 to 11 years of age	Mother	Regular	3 to 6 days	Comparable to low	Mild pain	No	No	Yes	Yes	Yes	Yes	Yes	Yes	Agree	Agree	Agree	Agree	Agree	Agree	Agree
319	24	18 to 24 years of age	Unmarried	Below University level	Unemployed	Urban	Large	Less than 15000BDT	Yes	Yes	No	Overweight	1.1938	28.07	Yes	Yes	No	More than 9 hours	Yes	Yes	Yes	2 to 5 hours	Yes	Yes	Sometimes	Sometimes	Yes	No	More than 14 years of age	Friends, Telivision, Teacher	Regular	3 to 6 days	Normal	Severe pain	No	No	Yes	Yes	Don't Know	Yes	Yes	Yes	Agree	Neutral	Agree	Neutral	Agree	Neutral	Agree
320	23	18 to 24 years of age	Unmarried	Below University level	Student	Rural	Large	Less than 15000BDT	Yes	Yes	Yes	Normal	1.4224	22.24	Yes	No	No	Less tha 7hours	Yes	Yes	Yes	Less thasn 2 hour	Yes	Yes	Never	Always	No	Yes	More than 14 years of age	Social media	Regular	3 to 6 days	Normal	Severe pain	Yes	No	Yes	Yes	Yes	Yes	Yes	No	Agree	Neutral	Neutral	Agree	Neutral	Agree	Neutral
321	34	25 to 35 years	Married	Below University level	others	Urban	Large	15000 to 30000	No	Yes	No	Normal	1.4224	22.24	Yes	No	No	7 to 9 hours	No	No	No	2 to 5 hours	No	No	Never	No	Yes	No	12 to 14 years of age	Friends	Irregular	3 to 6 days	Much	Mild pain	No	No	Yes	Yes	Yes	Yes	Yes	Yes	Agree	Neutral	Agree	Neutral	Agree	Agree	Neutral
322	25	25 to 35 years	Unmarried	University level	Student	Urban	Nuclear	More than 30000	No	No	No	Normal	1.5748	23.39	Yes	Yes	Yes	Less tha 7hours	Yes	No	No	Less thasn 2 hour	Yes	No	Never	Always	No	No	12 to 14 years of age	Mother	Irregular	3 to 6 days	Comparable to low	Mild pain	No	Yes	Yes	Yes	Yes	Yes	Yes	Yes	Neutral	Agree	Disagree	Agree	Agree	Neutral	Disagree
323	23	18 to 24 years of age	Unmarried	University level	Student	Urban	Large	15000 to 30000	Yes	No	No	Normal	1.5748	19.76	Yes	Yes	Yes	7 to 9 hours	Yes	No	No	2 to 5 hours	Yes	No	Everyday	Sometimes	No	No	12 to 14 years of age	Mother, Friends, Books/Article	Regular	3 to 6 days	Normal	Severe pain	No	Yes	Yes	Yes	Yes	Yes	Yes	Yes	Neutral	Agree	Agree	Agree	Agree	Agree	Disagree
324	30	25 to 35 years	Married	University level	others	Urban	Nuclear	15000 to 30000	No	No	No	Overweight	1.524	28.42	Yes	Yes	Yes	7 to 9 hours	No	No	No	2 to 5 hours	No	No	Sometimes	Sometimes	No	No	12 to 14 years of age	Mother, Friends	Irregular	3 to 6 days	Much	Mild pain	Yes	Yes	Yes	Yes	Yes	Yes	Yes	Yes	Disagree	Disagree	Disagree	Disagree	Disagree	Disagree	Disagree
325	23	18 to 24 years of age	Unmarried	University level	Student	Urban	Nuclear	More than 30000	No	No	No	Normal	1.6764	22.77	Yes	Yes	Yes	Less tha 7hours	Yes	No	No	2 to 5 hours	Yes	No	Sometimes	Sometimes	No	No	12 to 14 years of age	Mother	Irregular	3 to 6 days	Normal	No pain	No	Yes	Yes	Yes	Don't Know	Yes	Yes	Yes	Neutral	Agree	Agree	Agree	Agree	Agree	Disagree
326	23	18 to 24 years of age	Unmarried	University level	Student	Urban	Nuclear	More than 30000	No	No	No	Normal	1.524	20.67	Yes	No	No	More than 9 hours	Yes	No	No	2 to 5 hours	No	No	Sometimes	Always	Yes	Yes	12 to 14 years of age	Mother	Regular	3 to 6 days	Normal	Mild pain	No	No	Yes	Yes	No	Yes	Yes	No	Disagree	Disagree	Disagree	Disagree	Disagree	Disagree	Disagree
327	19	18 to 24 years of age	Unmarried	Below University level	Student	Rural	Nuclear	15000 to 30000	Yes	No	No	Normal	1.5494	22.91	Yes	No	Yes	Less tha 7hours	Yes	No	No	2 to 5 hours	Yes	No	Everyday	Sometimes	No	No	12 to 14 years of age	Friends	Regular	3 to 6 days	Normal	Mild pain	Yes	No	Yes	Yes	Yes	Yes	Yes	Yes	Disagree	Agree	Agree	Agree	Neutral	Agree	Disagree
328	20	18 to 24 years of age	Unmarried	University level	Student	Urban	Nuclear	More than 30000	Yes	No	Yes	Normal	1.5748	22.98	Yes	No	Yes	7 to 9 hours	Yes	Yes	Yes	Morethan 5 hours	Yes	No	Everyday	Sometimes	Yes	No	8 to 11 years of age	Friends	Regular	3 to 6 days	Normal	Severe pain	No	Yes	Yes	Yes	Yes	Yes	Yes	Yes	Agree	Neutral	Neutral	Neutral	Agree	Agree	Neutral
329	21	18 to 24 years of age	Unmarried	University level	Student	Rural	Large	15000 to 30000	Yes	No	No	Normal	1.5748	22.18	Yes	No	Yes	7 to 9 hours	Yes	No	No	2 to 5 hours	Yes	No	Everyday	Sometimes	No	No	8 to 11 years of age	Mother	Regular	3 to 6 days	Normal	Mild pain	No	No	Yes	Don't Know	Don't Know	Yes	Yes	Yes	Agree	Agree	Agree	Neutral	Neutral	Neutral	Disagree
330	26	25 to 35 years	Unmarried	University level	Student	Urban	Nuclear	More than 30000	Yes	No	No	Overweight	1.5748	26.61	Yes	No	Yes	Less tha 7hours	No	No	No	2 to 5 hours	No	No	Everyday	Sometimes	No	No	12 to 14 years of age	Mother, Friends, Telivision	Regular	3 to 6 days	Normal	Mild pain	No	No	Yes	Yes	Yes	Yes	Yes	Yes	Neutral	Agree	Agree	Agree	Agree	Agree	Disagree
331	22	18 to 24 years of age	Unmarried	University level	Student	Urban	Large	15000 to 30000	Yes	No	No	Normal	1.524	23.68	Yes	Yes	Yes	Less tha 7hours	Yes	No	No	2 to 5 hours	Yes	No	Sometimes	Sometimes	No	No	12 to 14 years of age	Friends	Regular	3 to 6 days	Normal	Mild pain	No	No	Yes	Yes	Yes	Yes	Yes	Yes	Neutral	Neutral	Neutral	Neutral	Neutral	Neutral	Neutral
332	24	18 to 24 years of age	Unmarried	University level	Student	Urban	Large	More than 30000	Yes	No	No	Normal	1.651	23.85	Yes	Yes	No	More than 9 hours	No	No	No	Morethan 5 hours	Yes	Yes	Never	Always	No	No	More than 14 years of age	Teacher	Regular	more than 6 days	Much	No pain	No	No	Yes	Yes	Yes	Yes	Yes	Yes	Agree	Neutral	Neutral	Neutral	Agree	Neutral	Neutral
333	25	25 to 35 years	Married	University level	Unemployed	Urban	Large	More than 30000	Yes	Yes	Yes	Normal	1.6256	22.71	Yes	Yes	Yes	More than 9 hours	Yes	No	No	2 to 5 hours	No	No	Never	Sometimes	No	No	More than 14 years of age	Teacher	Regular	more than 6 days	Normal	Severe pain	Yes	No	Yes	Yes	Don't Know	Don't Know	Yes	Don't Know	Agree	Neutral	Disagree	Disagree	Agree	Neutral	Neutral
334	26	25 to 35 years	Unmarried	University level	employee	Urban	Large	More than 30000	No	No	No	Normal	1.524	24.54	Yes	Yes	Yes	Less tha 7hours	Yes	No	No	2 to 5 hours	Yes	No	Everyday	Always	No	No	12 to 14 years of age	Books/Article	Regular	3 to 6 days	Comparable to low	Severe pain	No	Yes	Yes	No	Don't Know	Yes	Yes	Yes	Agree	Agree	Agree	Agree	Agree	Neutral	Disagree
335	22	18 to 24 years of age	Unmarried	University level	Student	Urban	Nuclear	More than 30000	Yes	No	No	Normal	1.651	22.38	Yes	No	Yes	Less tha 7hours	No	No	No	Less thasn 2 hour	No	No	Sometimes	Sometimes	No	No	8 to 11 years of age	Mother	Regular	3 to 6 days	Normal	Mild pain	No	No	Yes	Yes	No	Yes	Yes	No	Agree	Agree	Agree	Agree	Agree	Agree	Agree
336	23	18 to 24 years of age	Unmarried	University level	Student	Rural	Nuclear	15000 to 30000	No	No	No	Underweight	1.6129	16.14	No	No	Yes	More than 9 hours	No	No	No	2 to 5 hours	No	Yes	Sometimes	No	No	No	12 to 14 years of age	Mother, Friends, Teacher	Irregular	less tha 3 days	Comparable to low	Severe pain	No	No	Yes	Yes	Don't Know	Yes	Yes	Yes	Agree	Agree	Agree	Agree	Agree	Agree	Disagree
337	24	18 to 24 years of age	Married	University level	Student	Urban	Large	15000 to 30000	Yes	No	Yes	Normal	1.524	19.81	No	No	No	Less tha 7hours	Yes	No	No	2 to 5 hours	Yes	Yes	Sometimes	Sometimes	Yes	Yes	12 to 14 years of age	Mother	Regular	3 to 6 days	Comparable to low	Mild pain	Yes	Yes	Yes	No	Yes	Yes	Yes	Yes	Agree	Neutral	Agree	Neutral	Neutral	Neutral	Neutral
338	23	18 to 24 years of age	Unmarried	University level	Student	Urban	Nuclear	15000 to 30000	No	No	No	Normal	1.6002	19.53	Yes	No	No	Less tha 7hours	Yes	No	No	2 to 5 hours	No	No	Sometimes	No	No	No	12 to 14 years of age	Friends	Irregular	3 to 6 days	Normal	Mild pain	No	No	Yes	Yes	Yes	Yes	Yes	Don't Know	Agree	Agree	Agree	Agree	Agree	Agree	Disagree
339	23	18 to 24 years of age	Married	University level	Student	Urban	Nuclear	More than 30000	Yes	No	No	Overweight	1.6002	26.17	Yes	No	Yes	7 to 9 hours	Yes	No	No	2 to 5 hours	Yes	No	Everyday	Sometimes	No	No	8 to 11 years of age	Friends, Books/Article	Irregular	more than 6 days	Much	Mild pain	No	Yes	Yes	Yes	Yes	Yes	Yes	Don't Know	Neutral	Agree	Agree	Agree	Agree	Agree	Disagree
340	23	18 to 24 years of age	Unmarried	University level	Student	Rural	Nuclear	15000 to 30000	No	No	No	Normal	1.6002	19.53	Yes	Yes	No	Less tha 7hours	Yes	No	No	2 to 5 hours	Yes	No	Sometimes	No	No	No	12 to 14 years of age	Friends	Irregular	3 to 6 days	Normal	Mild pain	No	No	Yes	Yes	Yes	Yes	Yes	Yes	Agree	Agree	Agree	Agree	Agree	Agree	Neutral
341	23	18 to 24 years of age	Unmarried	University level	Student	Urban	Nuclear	15000 to 30000	Yes	No	Yes	Normal	1.6256	22.71	Yes	Yes	No	Less tha 7hours	No	No	No	Morethan 5 hours	No	No	Sometimes	Sometimes	Yes	No	12 to 14 years of age	Mother	Irregular	3 to 6 days	Much	Severe pain	Yes	Yes	Yes	Don't Know	Don't Know	Yes	Yes	Don't Know	Neutral	Agree	Agree	Agree	Agree	Agree	Disagree
342	23	18 to 24 years of age	Unmarried	University level	Student	Urban	Nuclear	More than 30000	No	No	No	Normal	1.5748	19.76	Yes	No	No	7 to 9 hours	No	No	No	Less thasn 2 hour	No	No	Sometimes	Sometimes	No	Yes	12 to 14 years of age	Mother	Regular	3 to 6 days	Normal	Mild pain	No	Yes	Yes	Yes	Yes	Yes	Yes	Yes	Agree	Agree	Agree	Agree	Agree	Agree	Disagree
343	25	25 to 35 years	Unmarried	University level	Student	Urban	Nuclear	15000 to 30000	Yes	No	No	Normal	1.4986	18.7	Yes	No	Yes	7 to 9 hours	No	No	No	2 to 5 hours	Yes	No	Everyday	Sometimes	No	No	12 to 14 years of age	Friends, Teacher, Books/Article	Regular	3 to 6 days	Normal	Mild pain	No	No	Yes	Yes	Yes	Yes	Yes	Yes	Disagree	Agree	Agree	Agree	Agree	Agree	Neutral
344	23	18 to 24 years of age	Married	University level	Student	Urban	Nuclear	15000 to 30000	No	No	No	Overweight	1.6002	27.34	Yes	No	Yes	Less tha 7hours	No	No	No	2 to 5 hours	No	No	Sometimes	Sometimes	No	No	12 to 14 years of age	Mother	Regular	3 to 6 days	Normal	Mild pain	No	No	Yes	No	Yes	Yes	Yes	Yes	Agree	Agree	Agree	Agree	Agree	Agree	Disagree
345	23	18 to 24 years of age	Unmarried	University level	Student	Rural	Nuclear	More than 30000	No	No	No	Normal	1.6002	22.26	Yes	No	Yes	More than 9 hours	Yes	No	No	Morethan 5 hours	Yes	No	Everyday	Sometimes	Yes	No	12 to 14 years of age	Mother	Regular	3 to 6 days	Normal	Mild pain	No	No	Yes	Yes	Yes	Yes	Yes	Yes	Agree	Agree	Neutral	Agree	Neutral	Neutral	Neutral
346	22	18 to 24 years of age	Unmarried	University level	Student	Rural	Nuclear	15000 to 30000	Yes	No	No	Normal	1.6256	24.6	Yes	No	Yes	7 to 9 hours	Yes	No	No	2 to 5 hours	Yes	No	Everyday	Sometimes	No	No	8 to 11 years of age	Friends	Regular	3 to 6 days	Normal	Mild pain	No	No	Yes	Yes	No	Yes	Yes	No	Neutral	Agree	Agree	Agree	Agree	Agree	Agree
347	25	25 to 35 years	Unmarried	University level	Student	Rural	Nuclear	Less than 15000BDT	Yes	Yes	Yes	Normal	1.6764	21.35	Yes	Yes	Yes	Less tha 7hours	No	Yes	No	Morethan 5 hours	Yes	Yes	Everyday	No	No	No	8 to 11 years of age	Friends	Regular	3 to 6 days	Comparable to low	Mild pain	No	Yes	Yes	Don't Know	Yes	No	No	Yes	Agree	Agree	Agree	Agree	Agree	Agree	Agree
348	20	18 to 24 years of age	Unmarried	University level	Student	Urban	Nuclear	More than 30000	No	No	No	Overweight	1.4478	28.62	Yes	No	No	Less tha 7hours	No	No	No	Morethan 5 hours	No	No	Everyday	Sometimes	No	No	12 to 14 years of age	Mother	Irregular	3 to 6 days	Normal	Mild pain	No	No	Don't Know	Don't Know	Don't Know	Don't Know	Don't Know	Don't Know	Neutral	Agree	Agree	Agree	Agree	Agree	Disagree
349	21	18 to 24 years of age	Unmarried	University level	Student	Urban	Nuclear	15000 to 30000	No	No	No	Normal	1.6256	21.95	Yes	No	Yes	Less tha 7hours	No	No	No	Morethan 5 hours	Yes	Yes	Never	Sometimes	No	No	12 to 14 years of age	Friends	Irregular	3 to 6 days	Much	Mild pain	Yes	Yes	Yes	Yes	Yes	Yes	Yes	Don't Know	Agree	Agree	Neutral	Neutral	Agree	Agree	Disagree
350	23	18 to 24 years of age	Unmarried	University level	Student	Urban	Nuclear	15000 to 30000	No	No	No	Normal	1.651	19.81	Yes	No	Yes	Less tha 7hours	Yes	No	No	Morethan 5 hours	No	No	Sometimes	Always	No	No	More than 14 years of age	Mother	Regular	3 to 6 days	Normal	Mild pain	No	Yes	Yes	Yes	Yes	Yes	Yes	Don't Know	Neutral	Agree	Agree	Agree	Agree	Agree	Neutral
351	20	18 to 24 years of age	Unmarried	University level	Student	Urban	Nuclear	More than 30000	No	No	No	Overweight	1.524	25.83	Yes	Yes	Yes	7 to 9 hours	Yes	No	Yes	Morethan 5 hours	Yes	No	Sometimes	No	No	No	12 to 14 years of age	Mother	Regular	3 to 6 days	Normal	No pain	Yes	Yes	Yes	Yes	Yes	Yes	Yes	Yes	Agree	Neutral	Disagree	Neutral	Agree	Neutral	Disagree
353	24	18 to 24 years of age	Unmarried	University level	Student	Urban	Nuclear	15000 to 30000	Yes	No	No	Normal	1.5748	21.77	Yes	No	Yes	7 to 9 hours	No	No	No	2 to 5 hours	No	No	Sometimes	Sometimes	No	Yes	12 to 14 years of age	Mother, Teacher	Regular	3 to 6 days	Comparable to low	Mild pain	No	No	Yes	Yes	Yes	Yes	Yes	No	Agree	Agree	Agree	Agree	Agree	Agree	Disagree
354	22	18 to 24 years of age	Unmarried	University level	Student	Urban	Nuclear	More than 30000	Yes	No	No	Normal	1.5494	22.08	Yes	Yes	Yes	7 to 9 hours	Yes	No	No	2 to 5 hours	Yes	No	Everyday	Sometimes	No	No	8 to 11 years of age	Mother	Regular	more than 6 days	Normal	Severe pain	No	No	Yes	Yes	Don't Know	Yes	Yes	Yes	Disagree	Agree	Agree	Agree	Agree	Agree	Disagree
355	24	18 to 24 years of age	Married	University level	Student	Urban	Nuclear	More than 30000	No	No	No	Normal	1.5748	23.79	Yes	Yes	Yes	7 to 9 hours	No	No	No	Less thasn 2 hour	No	No	Everyday	Sometimes	No	Yes	12 to 14 years of age	Mother, Books/Article	Irregular	3 to 6 days	Normal	Severe pain	No	No	Yes	Yes	No	Yes	Yes	Don't Know	Agree	Agree	Agree	Agree	Agree	Agree	Neutral
356	23	18 to 24 years of age	Unmarried	University level	Student	Urban	Large	15000 to 30000	No	No	No	Normal	1.5494	20.41	Yes	Yes	No	7 to 9 hours	No	No	No	2 to 5 hours	Yes	No	Everyday	Sometimes	No	No	12 to 14 years of age	Mother, Friends	Regular	3 to 6 days	Normal	Mild pain	Yes	No	Yes	Yes	Yes	Yes	Yes	Yes	Agree	Agree	Agree	Agree	Agree	Agree	Disagree
357	24	18 to 24 years of age	Married	University level	Student	Urban	Nuclear	More than 30000	Yes	No	No	Overweight	1.4986	27.16	Yes	No	No	7 to 9 hours	No	No	No	2 to 5 hours	No	No	Sometimes	Always	No	Yes	12 to 14 years of age	Friends, Books/Article	Irregular	3 to 6 days	Normal	No pain	No	No	Yes	Yes	No	Yes	Yes	Yes	Neutral	Neutral	Agree	Agree	Agree	Agree	Disagree
358	23	18 to 24 years of age	Unmarried	University level	Student	Rural	Nuclear	Less than 15000BDT	No	No	No	Normal	1.524	22.39	No	Yes	No	7 to 9 hours	Yes	No	No	2 to 5 hours	Yes	No	Sometimes	Always	Yes	No	12 to 14 years of age	Mother, Friends, Teacher, Books/Article	Regular	3 to 6 days	Normal	Mild pain	Yes	No	No	No	No	No	No	No	Neutral	Agree	Neutral	Agree	Agree	Agree	Disagree
359	23	18 to 24 years of age	Unmarried	University level	Student	Urban	Nuclear	More than 30000	Yes	No	No	Normal	1.651	22.01	Yes	No	No	Less tha 7hours	No	No	No	2 to 5 hours	Yes	No	Sometimes	Always	Yes	No	12 to 14 years of age	Friends	Irregular	more than 6 days	Normal	Mild pain	No	Yes	Yes	Yes	Yes	Yes	Yes	Yes	Agree	Agree	Agree	Agree	Agree	Agree	Neutral
360	22	18 to 24 years of age	Unmarried	University level	Student	Urban	Nuclear	15000 to 30000	No	No	No	Normal	1.5748	21.77	Yes	Yes	Yes	Less tha 7hours	No	No	No	Less thasn 2 hour	No	No	Everyday	Sometimes	No	No	12 to 14 years of age	Mother	Irregular	less tha 3 days	Comparable to low	Severe pain	No	Yes	Yes	Yes	Yes	Yes	Yes	Yes	Agree	Agree	Agree	Agree	Agree	Agree	Agree
361	22	18 to 24 years of age	Unmarried	University level	Student	Rural	Nuclear	15000 to 30000	No	No	No	Normal	1.524	19.38	Yes	No	No	7 to 9 hours	Yes	No	No	2 to 5 hours	Yes	No	Sometimes	No	No	No	12 to 14 years of age	Mother	Regular	3 to 6 days	Normal	Mild pain	Yes	Yes	Yes	Yes	Yes	Yes	Yes	Yes	Neutral	Agree	Agree	Agree	Agree	Agree	Disagree
362	21	18 to 24 years of age	Unmarried	University level	Student	Rural	Nuclear	Less than 15000BDT	No	No	No	Normal	1.524	19.38	Yes	Yes	Yes	Less tha 7hours	No	No	No	Less thasn 2 hour	No	No	Never	Sometimes	No	No	8 to 11 years of age	Mother	Regular	3 to 6 days	Normal	Mild pain	Yes	No	Yes	Yes	Yes	Yes	Yes	Yes	Neutral	Agree	Agree	Agree	Neutral	Agree	Disagree
363	26	25 to 35 years	Unmarried	University level	Student	Urban	Nuclear	15000 to 30000	Yes	No	No	Overweight	1.5748	26.21	Yes	No	Yes	Less tha 7hours	Yes	No	No	2 to 5 hours	No	No	Everyday	Sometimes	No	No	12 to 14 years of age	Mother, Friends, Telivision	Regular	3 to 6 days	Normal	Mild pain	No	No	Yes	Yes	Yes	Yes	Yes	Yes	Neutral	Agree	Agree	Agree	Agree	Agree	Neutral
364	26	25 to 35 years	Unmarried	University level	Student	Urban	Nuclear	15000 to 30000	No	No	No	Overweight	1.5748	26.21	Yes	No	Yes	Less tha 7hours	Yes	No	No	2 to 5 hours	No	No	Sometimes	Sometimes	No	No	12 to 14 years of age	Mother, Friends, Telivision, Teacher	Regular	3 to 6 days	Normal	Mild pain	No	No	Yes	Yes	Yes	Yes	Yes	Yes	Neutral	Agree	Agree	Agree	Agree	Agree	Agree
365	23	18 to 24 years of age	Unmarried	University level	Student	Rural	Nuclear	15000 to 30000	No	No	No	Underweight	1.651	16.88	No	Yes	No	7 to 9 hours	Yes	No	No	2 to 5 hours	Yes	No	Sometimes	Always	No	No	12 to 14 years of age	Books/Article	Regular	3 to 6 days	Normal	Mild pain	Yes	Yes	Yes	No	Yes	Yes	Yes	Yes	Agree	Agree	Agree	Agree	Neutral	Agree	Disagree
366	25	25 to 35 years	Unmarried	University level	Student	Rural	Nuclear	Less than 15000BDT	No	No	No	Overweight	1.2192	32.96	Yes	No	Yes	Less tha 7hours	No	No	No	2 to 5 hours	No	No	Sometimes	Always	No	No	12 to 14 years of age	Mother	Regular	3 to 6 days	Normal	Severe pain	Yes	No	Yes	Yes	Don't Know	Yes	Yes	Yes	Agree	Agree	Agree	Agree	Agree	Agree	Disagree
367	21	18 to 24 years of age	Unmarried	University level	Student	Urban	Nuclear	15000 to 30000	No	No	No	Normal	1.5748	21.77	Yes	Yes	Yes	Less tha 7hours	Yes	No	No	Morethan 5 hours	Yes	Yes	Everyday	Sometimes	No	Yes	12 to 14 years of age	Mother, Books/Article	Regular	3 to 6 days	Normal	Mild pain	Yes	Yes	Yes	Yes	Yes	Yes	Yes	Yes	Agree	Agree	Agree	Agree	Agree	Agree	Agree
368	24	18 to 24 years of age	Unmarried	University level	Student	Urban	Nuclear	15000 to 30000	No	No	No	Normal	1.6256	23.08	Yes	No	Yes	7 to 9 hours	Yes	No	No	2 to 5 hours	Yes	No	Sometimes	Sometimes	No	No	8 to 11 years of age	Mother	Regular	3 to 6 days	Normal	Mild pain	No	No	Yes	Yes	Yes	Yes	Yes	Yes	Disagree	Agree	Agree	Agree	Disagree	Agree	Neutral
369	23	18 to 24 years of age	Unmarried	University level	Student	Urban	Nuclear	More than 30000	Yes	No	No	Normal	1.6256	20.81	Yes	No	Yes	7 to 9 hours	Yes	No	No	2 to 5 hours	Yes	No	Sometimes	Always	No	No	12 to 14 years of age	Mother, Friends, Books/Article	Irregular	less tha 3 days	Comparable to low	Mild pain	No	Yes	Yes	Yes	Yes	Yes	Yes	Yes	Agree	Agree	Agree	Agree	Agree	Agree	Agree
370	24	18 to 24 years of age	Unmarried	University level	Student	Urban	Nuclear	Less than 15000BDT	No	No	No	Overweight	1.5748	26.21	Yes	Yes	Yes	Less tha 7hours	No	No	No	2 to 5 hours	Yes	No	Sometimes	Sometimes	No	No	8 to 11 years of age	Mother	Regular	3 to 6 days	Normal	Severe pain	Yes	Yes	Yes	Don't Know	Don't Know	Yes	Yes	Yes	Neutral	Agree	Agree	Agree	Agree	Agree	Disagree
371	23	18 to 24 years of age	Married	University level	Student	Urban	Nuclear	More than 30000	Yes	No	Yes	Normal	1.651	22.01	Yes	Yes	Yes	7 to 9 hours	Yes	No	No	2 to 5 hours	Yes	No	Never	No	No	No	8 to 11 years of age	Mother, Friends, Books/Article, Others	Irregular	less tha 3 days	Comparable to low	Mild pain	No	Yes	Yes	Yes	Yes	Yes	Yes	Yes	Agree	Agree	Agree	Agree	Agree	Agree	Agree
372	23	18 to 24 years of age	Unmarried	University level	Student	Urban	Large	More than 30000	No	No	No	Normal	1.6002	23.04	Yes	Yes	Yes	Less tha 7hours	No	No	No	Less thasn 2 hour	No	Yes	Sometimes	Sometimes	No	Yes	12 to 14 years of age	Mother, Friends, Books/Article	Regular	3 to 6 days	Normal	Mild pain	No	Yes	Yes	Yes	Yes	Yes	Yes	Yes	Agree	Agree	Agree	Agree	Agree	Agree	Agree
373	24	18 to 24 years of age	Unmarried	University level	Student	Urban	Nuclear	More than 30000	No	No	No	Normal	1.6002	21.87	Yes	Yes	No	7 to 9 hours	Yes	No	No	2 to 5 hours	Yes	No	Sometimes	Sometimes	No	No	12 to 14 years of age	Mother, Friends	Regular	3 to 6 days	Normal	Mild pain	Yes	No	Yes	Yes	Yes	Yes	Yes	Yes	Agree	Agree	Agree	Agree	Agree	Agree	Agree
374	24	18 to 24 years of age	Unmarried	University level	Student	Urban	Nuclear	More than 30000	No	No	No	Normal	1.6256	24.98	Yes	No	No	7 to 9 hours	No	No	No	2 to 5 hours	No	No	Sometimes	Sometimes	No	No	12 to 14 years of age	Mother, Friends, Telivision, Books/Article	Regular	3 to 6 days	Normal	Mild pain	Yes	Yes	Yes	Yes	Yes	Yes	Yes	Yes	Agree	Agree	Agree	Agree	Agree	Agree	Agree
376	24	18 to 24 years of age	Unmarried	University level	Student	Urban	Nuclear	15000 to 30000	No	No	No	Normal	1.6002	21.48	Yes	Yes	Yes	7 to 9 hours	Yes	No	No	2 to 5 hours	Yes	No	Sometimes	Sometimes	No	No	12 to 14 years of age	Mother, Friends, Telivision, Books/Article	Irregular	3 to 6 days	Normal	Mild pain	Yes	Yes	Yes	No	Yes	Yes	Yes	Yes	Agree	Agree	Agree	Agree	Agree	Agree	Agree
377	23	18 to 24 years of age	Married	University level	Student	Urban	Nuclear	15000 to 30000	Yes	No	Yes	Normal	1.6256	20.81	Yes	Yes	No	7 to 9 hours	No	No	No	2 to 5 hours	Yes	Yes	Sometimes	Sometimes	No	No	12 to 14 years of age	Mother, Friends, Telivision, Books/Article	Regular	3 to 6 days	Normal	Severe pain	Yes	Yes	Yes	Yes	Yes	Yes	Yes	Yes	Agree	Agree	Agree	Agree	Agree	Agree	Disagree
378	24	18 to 24 years of age	Unmarried	University level	Student	Rural	Nuclear	Less than 15000BDT	No	No	No	Normal	1.5748	23.39	Yes	No	No	7 to 9 hours	Yes	No	No	2 to 5 hours	Yes	Yes	Sometimes	Sometimes	No	No	12 to 14 years of age	Mother, Friends	Regular	more than 6 days	Normal	Severe pain	Yes	Yes	Yes	Yes	Don't Know	Yes	Yes	Yes	Agree	Agree	Agree	Agree	Agree	Agree	Disagree
379	23	18 to 24 years of age	Unmarried	University level	Student	Urban	Nuclear	More than 30000	No	No	No	Normal	1.5748	22.18	Yes	Yes	No	7 to 9 hours	No	No	No	2 to 5 hours	Yes	No	Sometimes	Sometimes	No	No	12 to 14 years of age	Mother, Friends, Telivision, Books/Article	Regular	less tha 3 days	Normal	Severe pain	Yes	Yes	Yes	Don't Know	Don't Know	Yes	Yes	Don't Know	Agree	Agree	Agree	Agree	Agree	Agree	Agree
380	23	18 to 24 years of age	Married	Below University level	others	Rural	Nuclear	15000 to 30000	No	No	Yes	Underweight	2.0574	14.65	Yes	Yes	No	Less tha 7hours	No	Yes	Yes	2 to 5 hours	Yes	No	Sometimes	No	No	Yes	More than 14 years of age	Teacher	Irregular	more than 6 days	Normal	No pain	Yes	No	Yes	Yes	Yes	Yes	Yes	Yes	Neutral	Neutral	Neutral	Neutral	Agree	Neutral	Agree
381	23	18 to 24 years of age	Unmarried	University level	Student	Urban	Nuclear	More than 30000	Yes	No	No	Normal	1.6002	21.48	No	No	No	7 to 9 hours	No	No	No	2 to 5 hours	No	No	Sometimes	Always	No	No	12 to 14 years of age	Mother, Friends, Telivision, Books/Article	Regular	less tha 3 days	Comparable to low	Mild pain	Yes	No	Yes	Yes	Yes	Yes	Yes	Yes	Agree	Agree	Neutral	Neutral	Neutral	Agree	Disagree
382	22	18 to 24 years of age	Unmarried	University level	Student	Urban	Nuclear	More than 30000	Yes	No	No	Normal	1.651	22.38	Yes	No	Yes	Less tha 7hours	No	No	No	Less thasn 2 hour	No	No	Sometimes	Sometimes	No	No	12 to 14 years of age	Mother	Regular	3 to 6 days	Comparable to low	Mild pain	No	No	Yes	Yes	Yes	No	Yes	Yes	Agree	Agree	Agree	Agree	Agree	Agree	Agree
383	24	18 to 24 years of age	Married	University level	Student	Urban	Nuclear	15000 to 30000	No	No	No	Normal	1.6002	22.65	No	No	No	7 to 9 hours	No	No	No	2 to 5 hours	No	No	Sometimes	Sometimes	No	No	12 to 14 years of age	Mother	Regular	3 to 6 days	Normal	Mild pain	No	No	Yes	Yes	Don't Know	Yes	Yes	Yes	Neutral	Agree	Agree	Agree	Agree	Agree	Neutral
384	22	18 to 24 years of age	Unmarried	University level	Student	Urban	Nuclear	15000 to 30000	No	No	No	Normal	1.524	20.24	No	No	Yes	Less tha 7hours	Yes	No	No	Morethan 5 hours	Yes	No	Sometimes	Sometimes	No	No	8 to 11 years of age	Mother	Regular	3 to 6 days	Comparable to low	Mild pain	No	Yes	Yes	Yes	Yes	Yes	Yes	Yes	Neutral	Agree	Neutral	Agree	Neutral	Agree	Neutral
385	23	18 to 24 years of age	Unmarried	University level	Student	Rural	Nuclear	15000 to 30000	No	No	No	Normal	1.524	18.94	Yes	Yes	Yes	7 to 9 hours	No	No	No	2 to 5 hours	No	No	Sometimes	Always	No	No	12 to 14 years of age	Mother	Irregular	3 to 6 days	Comparable to low	Mild pain	Yes	No	Yes	Yes	Yes	Yes	Yes	Yes	Agree	Agree	Disagree	Agree	Agree	Agree	Disagree
386	23	18 to 24 years of age	Unmarried	University level	Student	Urban	Nuclear	More than 30000	No	No	No	Normal	1.4732	19.81	Yes	Yes	Yes	7 to 9 hours	Yes	No	No	Morethan 5 hours	Yes	Yes	Sometimes	Always	No	No	8 to 11 years of age	Mother	Regular	more than 6 days	Normal	Mild pain	Yes	Yes	Yes	Yes	Yes	Yes	Yes	Yes	Agree	Agree	Agree	Agree	Agree	Agree	Neutral
387	23	18 to 24 years of age	Unmarried	University level	Student	Urban	Nuclear	15000 to 30000	No	No	No	Normal	1.5494	22.49	Yes	No	No	Less tha 7hours	No	No	No	2 to 5 hours	No	No	Sometimes	Always	No	No	12 to 14 years of age	Friends	Regular	more than 6 days	Normal	Mild pain	No	No	Yes	Yes	Yes	Yes	Yes	Yes	Agree	Agree	Agree	Agree	Agree	Agree	Disagree
388	23	18 to 24 years of age	Unmarried	University level	Student	Urban	Nuclear	Less than 15000BDT	No	No	No	Normal	1.524	19.38	No	Yes	No	7 to 9 hours	No	No	No	2 to 5 hours	No	No	Sometimes	Sometimes	Yes	No	More than 14 years of age	Mother, Friends, Books/Article	Regular	more than 6 days	Normal	Mild pain	No	No	Yes	Yes	Don't Know	Yes	Yes	Yes	Neutral	Agree	Agree	Agree	Agree	Agree	Disagree
389	25	25 to 35 years	Unmarried	University level	Student	Rural	Large	Less than 15000BDT	Yes	No	No	Underweight	1.5494	17.91	Yes	No	No	7 to 9 hours	No	No	No	2 to 5 hours	No	No	Sometimes	Sometimes	No	No	12 to 14 years of age	Friends	Irregular	more than 6 days	Normal	Severe pain	No	No	Yes	Yes	Don't Know	Yes	Yes	Yes	Agree	Agree	Agree	Agree	Agree	Agree	Disagree
390	23	18 to 24 years of age	Unmarried	University level	Student	Urban	Nuclear	Less than 15000BDT	No	No	No	Overweight	1.5494	25.83	Yes	Yes	No	7 to 9 hours	Yes	No	No	2 to 5 hours	Yes	No	Sometimes	Sometimes	No	No	8 to 11 years of age	Mother, Friends, Teacher	Irregular	more than 6 days	Much	Severe pain	No	Yes	Yes	Yes	Don't Know	Don't Know	Yes	Don't Know	Agree	Agree	Agree	Agree	Agree	Agree	Disagree
391	24	18 to 24 years of age	Unmarried	University level	Student	Urban	Nuclear	More than 30000	No	No	No	Normal	1.6129	21.14	Yes	Yes	Yes	Less tha 7hours	No	No	No	2 to 5 hours	Yes	No	Everyday	Sometimes	Yes	No	12 to 14 years of age	Mother	Irregular	3 to 6 days	Normal	No pain	Yes	No	Yes	No	Yes	Yes	Yes	No	Neutral	Agree	Agree	Agree	Agree	Agree	Disagree
392	23	18 to 24 years of age	Unmarried	University level	Student	Urban	Nuclear	More than 30000	No	No	No	Normal	1.5494	24.99	No	Yes	No	7 to 9 hours	Yes	No	No	2 to 5 hours	Yes	No	Everyday	Sometimes	No	Yes	12 to 14 years of age	Books/Article	Regular	3 to 6 days	Normal	Mild pain	No	No	Yes	No	Yes	Yes	Yes	No	Agree	Agree	Agree	Agree	Agree	Agree	Neutral
393	22	18 to 24 years of age	Unmarried	University level	Student	Urban	Nuclear	Less than 15000BDT	No	No	No	Normal	1.5494	20.83	Yes	Yes	Yes	7 to 9 hours	Yes	No	No	2 to 5 hours	Yes	No	Sometimes	Always	No	No	8 to 11 years of age	Mother	Irregular	3 to 6 days	Normal	Mild pain	No	No	Yes	Yes	No	Yes	Yes	Don't Know	Agree	Agree	Agree	Agree	Agree	Agree	Neutral
394	24	18 to 24 years of age	Unmarried	University level	Student	Urban	Nuclear	15000 to 30000	No	No	No	Normal	1.5748	22.58	No	No	No	7 to 9 hours	Yes	No	No	Morethan 5 hours	No	No	Sometimes	Sometimes	No	No	More than 14 years of age	Mother	Regular	3 to 6 days	Normal	Severe pain	No	No	Yes	Yes	Don't Know	Yes	Yes	Yes	Neutral	Agree	Agree	Agree	Agree	Agree	Neutral
395	24	18 to 24 years of age	Married	University level	Student	Rural	Nuclear	15000 to 30000	Yes	No	Yes	Normal	1.524	21.53	Yes	No	Yes	7 to 9 hours	No	No	No	Morethan 5 hours	No	No	Sometimes	Always	No	No	12 to 14 years of age	Mother	Regular	less tha 3 days	Comparable to low	No pain	No	No	Yes	Yes	Don't Know	Yes	Yes	Yes	Agree	Agree	Agree	Agree	Agree	Agree	Disagree
396	24	18 to 24 years of age	Unmarried	University level	Student	Urban	Large	More than 30000	No	No	No	Normal	1.5748	24.19	No	No	No	7 to 9 hours	Yes	No	No	2 to 5 hours	Yes	No	Sometimes	Sometimes	No	No	12 to 14 years of age	Mother, Books/Article	Irregular	3 to 6 days	Much	Mild pain	No	No	Yes	Yes	Yes	Yes	Yes	Don't Know	Neutral	Agree	Agree	Agree	Agree	Agree	Disagree
397	23	18 to 24 years of age	Unmarried	University level	Student	Urban	Nuclear	15000 to 30000	No	No	No	Underweight	1.5748	18.15	Yes	No	No	More than 9 hours	Yes	No	No	Morethan 5 hours	Yes	No	Sometimes	Sometimes	No	No	12 to 14 years of age	Mother, Friends, Social media	Regular	3 to 6 days	Normal	Mild pain	No	No	Yes	Yes	Yes	Yes	Yes	Don't Know	Neutral	Neutral	Agree	Agree	Neutral	Agree	Disagree
398	23	18 to 24 years of age	Unmarried	University level	Student	Urban	Nuclear	15000 to 30000	No	No	No	Normal	1.6002	24.6	No	No	Yes	Less tha 7hours	Yes	No	No	2 to 5 hours	No	No	Everyday	Sometimes	No	No	12 to 14 years of age	Mother, Friends	Regular	3 to 6 days	Normal	Mild pain	No	Yes	Yes	Yes	Yes	Yes	Yes	Yes	Agree	Agree	Agree	Agree	Agree	Agree	Disagree
399	23	18 to 24 years of age	Unmarried	University level	Student	Urban	Nuclear	Less than 15000BDT	No	No	No	Underweight	1.5748	18.15	Yes	No	Yes	Less tha 7hours	Yes	No	No	Less thasn 2 hour	No	No	Sometimes	Sometimes	No	No	12 to 14 years of age	Friends	Irregular	3 to 6 days	Normal	Severe pain	No	No	Yes	Yes	Yes	Yes	No	No	Agree	Agree	Agree	Agree	Agree	Agree	Disagree
400	25	25 to 35 years	Unmarried	University level	Student	Urban	Nuclear	Less than 15000BDT	No	No	No	Normal	1.6002	20.7	Yes	Yes	Yes	Less tha 7hours	Yes	No	No	2 to 5 hours	Yes	No	Sometimes	Sometimes	No	No	12 to 14 years of age	Mother, Friends, Books/Article	Regular	less tha 3 days	Comparable to low	Mild pain	Yes	Yes	Yes	Yes	Yes	Yes	Yes	Yes	Neutral	Agree	Agree	Agree	Agree	Agree	Disagree
401	24	18 to 24 years of age	Unmarried	University level	Student	Urban	Nuclear	15000 to 30000	No	No	No	Normal	1.5494	19.58	No	Yes	No	7 to 9 hours	No	No	No	2 to 5 hours	No	Yes	Sometimes	Sometimes	No	No	More than 14 years of age	Mother, Friends, Books/Article	Regular	3 to 6 days	Normal	Mild pain	No	Yes	Yes	Yes	Yes	Yes	Yes	Yes	Agree	Agree	Agree	Agree	Agree	Agree	Disagree
403	23	18 to 24 years of age	Married	Below University level	others	Rural	Large	15000 to 30000	No	Yes	Yes	Normal	1.524	19.38	No	No	Yes	7 to 9 hours	No	No	No	Less thasn 2 hour	No	Yes	Never	Sometimes	No	No	12 to 14 years of age	Mother, Friends	Regular	less tha 3 days	Normal	Mild pain	No	No	Yes	Yes	Don't Know	Yes	Yes	Don't Know	Agree	Agree	Agree	Agree	Agree	Agree	Disagree
404	22	18 to 24 years of age	Unmarried	University level	Student	Urban	Large	Less than 15000BDT	No	No	No	Normal	1.5494	18.74	Yes	No	Yes	Less tha 7hours	No	No	No	Morethan 5 hours	No	No	Sometimes	No	No	No	12 to 14 years of age	Mother	Regular	3 to 6 days	Normal	Mild pain	No	No	Yes	Yes	Yes	No	Yes	Yes	Neutral	Agree	Agree	Agree	Agree	Agree	Disagree
405	24	18 to 24 years of age	Unmarried	University level	Student	Urban	Nuclear	More than 30000	No	No	No	Overweight	1.6256	30.27	Yes	No	No	Less tha 7hours	No	No	No	2 to 5 hours	Yes	Yes	Everyday	Sometimes	No	No	8 to 11 years of age	Friends	Regular	less tha 3 days	Comparable to low	Mild pain	Yes	Yes	Yes	Yes	Don't Know	Yes	No	Don't Know	Neutral	Agree	Agree	Agree	Agree	Agree	Neutral
406	22	18 to 24 years of age	Unmarried	University level	Student	Urban	Nuclear	More than 30000	No	No	No	Normal	1.6764	21.35	No	Yes	Yes	7 to 9 hours	No	No	No	2 to 5 hours	No	Yes	Never	Sometimes	No	No	8 to 11 years of age	Social media	Regular	3 to 6 days	Normal	Mild pain	No	No	Yes	Yes	Don't Know	Yes	Yes	Don't Know	Neutral	Agree	Agree	Agree	Agree	Agree	Disagree
407	23	18 to 24 years of age	Unmarried	University level	Student	Rural	Large	More than 30000	No	No	No	Normal	1.5748	19.35	Yes	No	No	More than 9 hours	Yes	No	No	2 to 5 hours	Yes	Yes	Sometimes	Sometimes	No	No	12 to 14 years of age	Mother	Regular	3 to 6 days	Normal	Mild pain	Yes	No	Yes	Yes	Don't Know	Yes	Yes	Yes	Agree	Agree	Agree	Agree	Agree	Neutral	Disagree
408	23	18 to 24 years of age	Unmarried	University level	Student	Urban	Nuclear	15000 to 30000	No	No	No	Normal	1.524	24.54	Yes	Yes	Yes	7 to 9 hours	Yes	No	No	Morethan 5 hours	No	Yes	Sometimes	Sometimes	No	No	12 to 14 years of age	Friends	Regular	3 to 6 days	Normal	Mild pain	No	No	Yes	Don't Know	Don't Know	Yes	Yes	Don't Know	Agree	Agree	Agree	Agree	Agree	Agree	Disagree
409	23	18 to 24 years of age	Unmarried	University level	Student	Rural	Nuclear	15000 to 30000	No	No	No	Normal	1.5875	23.41	No	No	Yes	Less tha 7hours	No	No	No	2 to 5 hours	No	No	Sometimes	Sometimes	No	No	12 to 14 years of age	Mother, Books/Article	Regular	3 to 6 days	Normal	Mild pain	No	No	Yes	Yes	Don't Know	No	Yes	Don't Know	Agree	Agree	Agree	Agree	Agree	Agree	Disagree
410	24	18 to 24 years of age	Married	University level	Student	Rural	Nuclear	More than 30000	Yes	No	No	Normal	1.5494	22.08	No	No	No	7 to 9 hours	No	No	No	2 to 5 hours	No	No	Sometimes	Sometimes	No	No	12 to 14 years of age	Friends	Regular	3 to 6 days	Normal	No pain	No	No	Yes	Yes	Yes	Yes	Yes	Don't Know	Neutral	Agree	Agree	Agree	Agree	Agree	Disagree
411	24	18 to 24 years of age	Unmarried	University level	Student	Rural	Nuclear	More than 30000	No	No	No	Normal	1.5494	20.83	Yes	Yes	Yes	7 to 9 hours	Yes	No	No	Less thasn 2 hour	Yes	No	Everyday	Sometimes	No	No	12 to 14 years of age	Mother	Regular	3 to 6 days	Normal	Severe pain	No	No	Yes	Yes	Don't Know	Yes	Yes	Yes	Agree	Agree	Agree	Agree	Agree	Agree	Disagree
412	23	18 to 24 years of age	Unmarried	University level	Student	Urban	Nuclear	More than 30000	No	No	No	Normal	1.6002	21.48	No	No	No	Less tha 7hours	No	No	No	Less thasn 2 hour	No	Yes	Sometimes	Sometimes	No	No	8 to 11 years of age	Mother	Regular	more than 6 days	Normal	Mild pain	No	Yes	Yes	Yes	Don't Know	Yes	Yes	Yes	Neutral	Agree	Agree	Neutral	Agree	Agree	Agree
413	22	18 to 24 years of age	Unmarried	University level	Student	Urban	Nuclear	More than 30000	No	No	No	Normal	1.5748	20.97	Yes	No	Yes	7 to 9 hours	No	No	No	Morethan 5 hours	Yes	No	Sometimes	Sometimes	No	No	12 to 14 years of age	Friends, Teacher, Books/Article	Regular	3 to 6 days	Normal	Severe pain	Yes	No	Yes	Yes	No	Yes	Yes	Yes	Neutral	Agree	Agree	Agree	Agree	Agree	Disagree
414	22	18 to 24 years of age	Unmarried	University level	Student	Urban	Nuclear	15000 to 30000	No	No	No	Normal	1.5748	19.76	Yes	No	Yes	Less tha 7hours	Yes	No	No	Less thasn 2 hour	Yes	No	Sometimes	Sometimes	Yes	Yes	12 to 14 years of age	Mother	Regular	3 to 6 days	Normal	Mild pain	No	No	Yes	Yes	Yes	Yes	Yes	Yes	Neutral	Agree	Agree	Agree	Agree	Agree	Disagree
415	21	18 to 24 years of age	Unmarried	University level	Student	Urban	Nuclear	Less than 15000BDT	No	No	No	Underweight	1.524	17.65	No	No	Yes	7 to 9 hours	No	No	No	2 to 5 hours	No	No	Sometimes	Sometimes	No	No	12 to 14 years of age	Mother	Regular	more than 6 days	Normal	Severe pain	No	Yes	Yes	Yes	Don't Know	Yes	Yes	Yes	Agree	Agree	Agree	Agree	Agree	Agree	Agree
416	20	18 to 24 years of age	Unmarried	University level	Student	Urban	Large	15000 to 30000	No	No	No	Normal	1.5494	20.83	No	No	Yes	7 to 9 hours	No	No	No	Morethan 5 hours	No	No	Sometimes	Sometimes	No	No	12 to 14 years of age	Mother	Regular	3 to 6 days	Normal	Mild pain	Yes	No	Yes	Yes	No	Yes	Yes	Yes	Agree	Agree	Agree	Agree	Agree	Agree	Disagree
417	22	18 to 24 years of age	Unmarried	University level	Student	Urban	Nuclear	Less than 15000BDT	No	No	No	Underweight	1.5748	17.74	No	Yes	Yes	Less tha 7hours	Yes	No	No	2 to 5 hours	No	No	Sometimes	Sometimes	No	No	12 to 14 years of age	Teacher	Irregular	3 to 6 days	Normal	Mild pain	Yes	Yes	Yes	Don't Know	Don't Know	Yes	Yes	Yes	Neutral	Agree	Agree	Agree	Agree	Agree	Disagree
418	25	25 to 35 years	Unmarried	University level	Student	Urban	Nuclear	More than 30000	Yes	No	No	Normal	1.6002	21.48	No	No	Yes	Less tha 7hours	Yes	No	No	Less thasn 2 hour	Yes	Yes	Sometimes	Sometimes	No	No	12 to 14 years of age	Friends	Regular	3 to 6 days	Normal	Mild pain	No	No	Yes	Don't Know	Don't Know	Yes	Yes	Don't Know	Neutral	Agree	Agree	Agree	Agree	Agree	Neutral
419	24	18 to 24 years of age	Unmarried	University level	Student	Urban	Nuclear	Less than 15000BDT	Yes	No	No	Normal	1.5748	21.77	Yes	Yes	Yes	Less tha 7hours	Yes	No	No	2 to 5 hours	Yes	No	Everyday	Sometimes	No	No	12 to 14 years of age	Mother	Irregular	3 to 6 days	Normal	Severe pain	Yes	Yes	Yes	Yes	Yes	Yes	Yes	Yes	Agree	Agree	Agree	Agree	Agree	Agree	Disagree
420	23	18 to 24 years of age	Unmarried	University level	Student	Urban	Nuclear	15000 to 30000	No	No	No	Normal	1.5748	21.77	No	Yes	Yes	7 to 9 hours	No	No	No	2 to 5 hours	Yes	No	Everyday	Sometimes	No	No	12 to 14 years of age	Mother	Regular	more than 6 days	Normal	Mild pain	No	No	Yes	Yes	Yes	Yes	Yes	Don't Know	Agree	Agree	Agree	Agree	Agree	Agree	Disagree
421	23	18 to 24 years of age	Unmarried	University level	Student	Urban	Nuclear	15000 to 30000	No	No	No	Normal	1.5875	21.43	No	Yes	Yes	7 to 9 hours	No	No	No	2 to 5 hours	Yes	No	Everyday	Sometimes	No	No	12 to 14 years of age	Mother	Regular	more than 6 days	Normal	Mild pain	No	No	Yes	Yes	Yes	Yes	No	Don't Know	Agree	Agree	Agree	Agree	Agree	Agree	Disagree
422	19	18 to 24 years of age	Unmarried	Below University level	Student	Urban	Large	More than 30000	No	No	No	Overweight	1.5494	31.24	Yes	Yes	Yes	Less tha 7hours	Yes	No	No	2 to 5 hours	Yes	Yes	Sometimes	Sometimes	No	No	12 to 14 years of age	Mother	Irregular	less tha 3 days	Normal	Severe pain	No	Yes	Yes	Yes	Yes	Yes	Yes	Yes	Agree	Agree	Agree	Agree	Agree	Agree	Neutral
423	23	18 to 24 years of age	Unmarried	University level	Student	Rural	Nuclear	Less than 15000BDT	No	No	No	Normal	1.5748	20.16	Yes	No	Yes	7 to 9 hours	No	No	No	2 to 5 hours	No	No	Sometimes	Sometimes	No	No	8 to 11 years of age	Mother	Regular	3 to 6 days	Normal	No pain	No	No	Yes	Yes	Yes	Yes	Yes	Yes	Disagree	Agree	Agree	Agree	Agree	Agree	Disagree
424	24	18 to 24 years of age	Married	University level	Student	Urban	Nuclear	More than 30000	Yes	No	No	Normal	1.6002	21.48	Yes	Yes	No	7 to 9 hours	Yes	No	No	Morethan 5 hours	Yes	No	Everyday	Sometimes	No	No	12 to 14 years of age	Mother, Telivision, Books/Article	Regular	3 to 6 days	Normal	Mild pain	Yes	Yes	Yes	Yes	Yes	Yes	Yes	Yes	Agree	Agree	Agree	Agree	Agree	Agree	Disagree
425	21	18 to 24 years of age	Unmarried	University level	Student	Urban	Nuclear	15000 to 30000	No	No	No	Normal	1.5748	22.58	Yes	Yes	Yes	7 to 9 hours	Yes	No	No	2 to 5 hours	Yes	No	Sometimes	Sometimes	No	Yes	8 to 11 years of age	Mother, Telivision, Books/Article	Regular	3 to 6 days	Normal	Mild pain	Yes	Yes	Yes	Yes	No	Yes	Yes	Yes	Agree	Agree	Agree	Agree	Agree	Agree	Disagree
426	24	18 to 24 years of age	Married	University level	Student	Urban	Nuclear	15000 to 30000	No	No	No	Overweight	1.6002	25.77	Yes	No	No	7 to 9 hours	No	No	No	2 to 5 hours	No	Yes	Everyday	Sometimes	No	Yes	12 to 14 years of age	Mother, Friends, Telivision, Books/Article	Regular	3 to 6 days	Normal	Mild pain	Yes	Yes	Yes	Yes	Yes	Yes	Yes	Yes	Agree	Agree	Agree	Agree	Agree	Agree	Disagree
427	23	18 to 24 years of age	Unmarried	University level	Student	Rural	Nuclear	15000 to 30000	No	No	No	Normal	1.651	22.38	Yes	Yes	Yes	Less tha 7hours	Yes	No	No	Less thasn 2 hour	No	No	Sometimes	Always	No	No	12 to 14 years of age	Friends	Regular	3 to 6 days	Normal	Mild pain	No	No	Yes	Yes	Yes	Yes	Yes	Don't Know	Neutral	Agree	Agree	Agree	Agree	Agree	Agree
428	23	18 to 24 years of age	Unmarried	University level	Student	Rural	Large	More than 30000	Yes	No	No	Normal	1.5748	24.19	Yes	No	No	More than 9 hours	Yes	Yes	No	Morethan 5 hours	Yes	No	Sometimes	Sometimes	No	No	12 to 14 years of age	Friends	Regular	less tha 3 days	Comparable to low	Mild pain	Yes	Yes	Yes	Yes	Don't Know	No	Yes	Yes	Neutral	Agree	Agree	Agree	Agree	Agree	Neutral
429	23	18 to 24 years of age	Unmarried	University level	Student	Rural	Nuclear	15000 to 30000	No	No	No	Normal	1.651	22.38	Yes	Yes	Yes	Less tha 7hours	Yes	No	No	Less thasn 2 hour	No	No	Sometimes	Always	No	No	12 to 14 years of age	Friends	Regular	3 to 6 days	Normal	Mild pain	No	No	Yes	Yes	Yes	Yes	Yes	Yes	Neutral	Agree	Agree	Agree	Agree	Agree	Neutral
430	24	18 to 24 years of age	Married	University level	Student	Urban	Nuclear	More than 30000	Yes	No	No	Normal	1.5494	22.08	No	No	No	7 to 9 hours	No	No	No	Morethan 5 hours	No	No	Never	Sometimes	No	No	12 to 14 years of age	Friends	Regular	3 to 6 days	Normal	No pain	No	No	Yes	Yes	Don't Know	Yes	Yes	Yes	Neutral	Agree	Agree	Agree	Agree	Agree	Disagree
431	23	18 to 24 years of age	Unmarried	University level	Student	Rural	Nuclear	More than 30000	No	No	No	Normal	1.6256	21.95	Yes	No	Yes	7 to 9 hours	No	No	No	Less thasn 2 hour	Yes	Yes	Sometimes	Sometimes	No	No	12 to 14 years of age	Mother, Friends	Regular	more than 6 days	Normal	No pain	No	No	Yes	Don't Know	Yes	Yes	Yes	Yes	Neutral	Agree	Agree	Agree	Agree	Agree	Disagree
432	23	18 to 24 years of age	Married	University level	Student	Urban	Nuclear	15000 to 30000	No	No	No	Underweight	1.6002	16.4	Yes	No	Yes	Less tha 7hours	No	No	No	2 to 5 hours	No	No	Everyday	Sometimes	No	No	More than 14 years of age	Friends	Regular	3 to 6 days	Normal	Mild pain	Yes	Yes	Yes	Don't Know	Don't Know	Don't Know	Yes	Don't Know	Agree	Agree	Agree	Agree	Agree	Agree	Neutral
433	22	18 to 24 years of age	Unmarried	University level	Student	Urban	Nuclear	15000 to 30000	Yes	No	No	Normal	1.5494	19.58	No	No	No	Less tha 7hours	No	No	No	2 to 5 hours	No	Yes	Sometimes	Sometimes	No	No	12 to 14 years of age	Mother	Regular	less tha 3 days	Comparable to low	Mild pain	No	No	Yes	Yes	Yes	Yes	Yes	Yes	Agree	Agree	Agree	Agree	Agree	Agree	Disagree
434	23	18 to 24 years of age	Unmarried	University level	Student	Urban	Nuclear	More than 30000	No	No	No	Normal	1.6002	20.7	No	Yes	Yes	Less tha 7hours	Yes	No	No	Morethan 5 hours	Yes	No	Sometimes	Always	Yes	No	8 to 11 years of age	Mother	Regular	3 to 6 days	Normal	Mild pain	No	No	Yes	Yes	Don't Know	Yes	Yes	Yes	Agree	Agree	Agree	Agree	Agree	Agree	Disagree
435	23	18 to 24 years of age	Unmarried	University level	Student	Urban	Nuclear	Less than 15000BDT	No	No	No	Normal	1.6002	20.7	No	Yes	Yes	Less tha 7hours	No	No	No	Less thasn 2 hour	No	No	Never	No	No	No	12 to 14 years of age	Mother	Regular	3 to 6 days	Normal	Severe pain	No	No	Yes	Yes	Don't Know	Yes	Yes	Don't Know	Neutral	Agree	Agree	Agree	Agree	Agree	Neutral
436	23	18 to 24 years of age	Unmarried	University level	Student	Urban	Nuclear	More than 30000	No	No	No	Normal	1.5748	20.97	No	Yes	Yes	7 to 9 hours	No	No	No	2 to 5 hours	No	No	Never	Sometimes	No	No	8 to 11 years of age	Mother	Regular	3 to 6 days	Normal	No pain	No	No	Yes	Yes	Yes	Yes	Yes	Yes	Agree	Agree	Agree	Agree	Agree	Agree	Neutral
437	24	18 to 24 years of age	Unmarried	University level	Student	Urban	Nuclear	15000 to 30000	No	No	No	Normal	1.6002	23.43	Yes	Yes	No	Less tha 7hours	No	No	No	Less thasn 2 hour	No	No	Everyday	Sometimes	No	No	12 to 14 years of age	Mother	Regular	3 to 6 days	Normal	No pain	No	No	Yes	Yes	Don't Know	Yes	Yes	Don't Know	Neutral	Agree	Agree	Agree	Neutral	Agree	Neutral
438	23	18 to 24 years of age	Unmarried	University level	Student	Rural	Nuclear	More than 30000	No	No	No	Normal	1.524	18.94	No	Yes	Yes	More than 9 hours	Yes	No	No	Morethan 5 hours	Yes	Yes	Sometimes	No	No	No	12 to 14 years of age	Books/Article, Social media	Regular	3 to 6 days	Much	Severe pain	Yes	Yes	Yes	Yes	Don't Know	Yes	Yes	Yes	Agree	Agree	Agree	Agree	Agree	Agree	Neutral
439	23	18 to 24 years of age	Unmarried	University level	Student	Urban	Nuclear	15000 to 30000	No	No	No	Normal	1.524	22.39	Yes	Yes	Yes	7 to 9 hours	Yes	No	No	2 to 5 hours	Yes	No	Sometimes	Always	No	No	12 to 14 years of age	Friends	Regular	3 to 6 days	Normal	Mild pain	Yes	No	Yes	Don't Know	Don't Know	Yes	Yes	Yes	Agree	Agree	Agree	Agree	Agree	Agree	Disagree
440	22	18 to 24 years of age	Unmarried	University level	Student	Urban	Nuclear	More than 30000	Yes	No	No	Normal	1.651	22.38	No	No	Yes	7 to 9 hours	No	No	No	Less thasn 2 hour	No	No	Sometimes	No	No	No	8 to 11 years of age	Mother	Regular	less tha 3 days	Comparable to low	Severe pain	Yes	Yes	Yes	Yes	Don't Know	No	Yes	Yes	Agree	Agree	Agree	Agree	Agree	Agree	Agree
441	23	18 to 24 years of age	Unmarried	University level	Student	Urban	Nuclear	More than 30000	No	No	No	Normal	1.5875	21.43	Yes	No	Yes	Less tha 7hours	Yes	No	No	Morethan 5 hours	Yes	Yes	Sometimes	Sometimes	No	No	8 to 11 years of age	Mother	Irregular	more than 6 days	Much	Mild pain	No	No	Yes	Yes	Yes	Yes	Yes	Yes	Disagree	Agree	Agree	Agree	Agree	Agree	Disagree
442	22	18 to 24 years of age	Unmarried	University level	Student	Urban	Nuclear	15000 to 30000	No	No	No	Underweight	1.5748	16.53	No	No	Yes	7 to 9 hours	No	No	No	Less thasn 2 hour	No	No	Never	No	No	No	12 to 14 years of age	Mother	Regular	more than 6 days	Normal	Severe pain	No	No	Yes	Yes	Yes	Yes	Yes	Yes	Neutral	Agree	Agree	Agree	Agree	Agree	Disagree
443	25	25 to 35 years	Married	University level	Student	Urban	Large	More than 30000	Yes	No	No	Normal	1.5748	23.79	Yes	Yes	No	7 to 9 hours	No	No	No	Morethan 5 hours	No	No	Everyday	Sometimes	No	No	8 to 11 years of age	Others	Regular	3 to 6 days	Much	Severe pain	Yes	No	Yes	Yes	Yes	Yes	Yes	Yes	Neutral	Agree	Agree	Agree	Agree	Agree	Disagree
444	23	18 to 24 years of age	Unmarried	University level	Student	Urban	Nuclear	15000 to 30000	Yes	No	No	Overweight	1.5494	25.83	Yes	No	No	7 to 9 hours	Yes	No	No	2 to 5 hours	Yes	No	Everyday	Sometimes	No	No	12 to 14 years of age	Friends	Regular	3 to 6 days	Normal	Severe pain	Yes	Yes	Yes	Yes	Yes	Yes	Yes	Yes	Agree	Agree	Agree	Agree	Neutral	Agree	Disagree
445	23	18 to 24 years of age	Unmarried	University level	Student	Urban	Nuclear	15000 to 30000	No	No	No	Normal	1.524	21.53	Yes	Yes	No	More than 9 hours	No	No	No	Morethan 5 hours	Yes	Yes	Sometimes	Sometimes	No	No	12 to 14 years of age	Mother	Irregular	3 to 6 days	Normal	Mild pain	No	No	Yes	Yes	Yes	Don't Know	Yes	Yes	Agree	Agree	Agree	Agree	Agree	Disagree	Disagree
446	20	18 to 24 years of age	Unmarried	University level	Student	Urban	Nuclear	15000 to 30000	No	No	No	Underweight	1.524	15.07	No	No	No	7 to 9 hours	No	No	No	2 to 5 hours	No	No	Sometimes	No	No	No	12 to 14 years of age	Mother, Friends, Telivision	Regular	3 to 6 days	Normal	No pain	No	No	Yes	Yes	Yes	Don't Know	No	Yes	Neutral	Agree	Agree	Agree	Agree	Agree	Disagree
447	22	18 to 24 years of age	Unmarried	University level	Student	Rural	Large	15000 to 30000	No	No	No	Normal	1.5748	22.18	Yes	Yes	No	7 to 9 hours	Yes	No	No	2 to 5 hours	Yes	No	Everyday	Sometimes	Yes	No	12 to 14 years of age	Mother	Regular	3 to 6 days	Normal	Mild pain	No	No	Yes	Yes	Don't Know	Yes	Yes	Yes	Agree	Agree	Agree	Agree	Agree	Agree	Disagree
448	23	18 to 24 years of age	Unmarried	University level	Student	Urban	Nuclear	More than 30000	No	No	No	Normal	1.5494	20.41	Yes	Yes	Yes	7 to 9 hours	No	No	No	2 to 5 hours	No	No	Everyday	Sometimes	No	Yes	12 to 14 years of age	Mother	Regular	3 to 6 days	Normal	Mild pain	No	No	Yes	Yes	Yes	Don't Know	Yes	Yes	Agree	Agree	Agree	Agree	Neutral	Neutral	Neutral
449	23	18 to 24 years of age	Unmarried	University level	Student	Urban	Nuclear	Less than 15000BDT	No	No	No	Normal	1.5748	20.56	Yes	No	Yes	7 to 9 hours	No	No	No	2 to 5 hours	Yes	No	Sometimes	Sometimes	No	No	12 to 14 years of age	Mother	Regular	3 to 6 days	Normal	Mild pain	No	No	Yes	Yes	Don't Know	Yes	Yes	Yes	Agree	Agree	Agree	Agree	Agree	Agree	Neutral
450	23	18 to 24 years of age	Unmarried	University level	Student	Urban	Nuclear	Less than 15000BDT	Yes	No	No	Normal	1.524	19.81	Yes	Yes	Yes	7 to 9 hours	Yes	No	No	Less thasn 2 hour	Yes	No	Sometimes	Sometimes	No	No	12 to 14 years of age	Mother	Regular	3 to 6 days	Normal	Mild pain	Yes	Yes	Yes	Yes	Yes	Yes	Yes	Yes	Agree	Agree	Agree	Agree	Agree	Agree	Disagree
451	23	18 to 24 years of age	Married	University level	Student	Urban	Nuclear	More than 30000	Yes	No	No	Overweight	1.6256	25.73	Yes	Yes	Yes	7 to 9 hours	Yes	No	No	2 to 5 hours	Yes	No	Sometimes	Sometimes	No	No	12 to 14 years of age	Mother	Regular	3 to 6 days	Normal	Mild pain	No	No	Yes	Yes	Yes	Yes	Yes	Yes	Agree	Agree	Agree	Agree	Agree	Agree	Disagree
452	22	18 to 24 years of age	Unmarried	University level	Student	Urban	Nuclear	More than 30000	No	No	No	Normal	1.5494	20.83	Yes	Yes	No	7 to 9 hours	Yes	No	No	2 to 5 hours	Yes	No	Everyday	Sometimes	No	No	12 to 14 years of age	Mother	Irregular	3 to 6 days	Much	Severe pain	No	No	Yes	Yes	Yes	Yes	Yes	Yes	Agree	Agree	Agree	Agree	Agree	Agree	Disagree
453	23	18 to 24 years of age	Unmarried	University level	Student	Rural	Nuclear	15000 to 30000	No	No	No	Normal	1.5621	21.31	Yes	No	Yes	7 to 9 hours	No	No	No	Less thasn 2 hour	No	No	Sometimes	No	No	No	12 to 14 years of age	Mother, Friends, Telivision, Books/Article, Social media	Irregular	more than 6 days	Comparable to low	No pain	No	No	Yes	Yes	Yes	Don't Know	Yes	Yes	Neutral	Agree	Agree	Agree	Neutral	Neutral	Disagree
454	24	18 to 24 years of age	Married	University level	Student	Urban	Nuclear	15000 to 30000	Yes	No	No	Normal	1.6002	21.09	Yes	No	Yes	7 to 9 hours	No	No	No	2 to 5 hours	Yes	No	Everyday	Sometimes	No	No	12 to 14 years of age	Mother	Irregular	3 to 6 days	Normal	No pain	No	No	Yes	Yes	Don't Know	Yes	Yes	Yes	Neutral	Agree	Agree	Agree	Agree	Agree	Disagree
455	23	18 to 24 years of age	Unmarried	University level	Student	Urban	Nuclear	15000 to 30000	No	No	No	Normal	1.5621	20.08	Yes	Yes	Yes	7 to 9 hours	Yes	No	No	2 to 5 hours	Yes	No	Sometimes	Sometimes	No	Yes	12 to 14 years of age	Friends	Regular	3 to 6 days	Normal	No pain	No	No	Yes	No	Yes	Yes	Yes	Yes	Agree	Agree	Agree	Agree	Agree	Agree	Neutral
457	23	18 to 24 years of age	Unmarried	University level	Student	Urban	Nuclear	15000 to 30000	No	No	No	Normal	1.4986	22.26	Yes	No	No	Less tha 7hours	No	No	No	Less thasn 2 hour	No	No	Sometimes	Sometimes	No	No	12 to 14 years of age	Friends	Irregular	3 to 6 days	Normal	Severe pain	No	No	Yes	Yes	No	Yes	Yes	Yes	Neutral	Agree	Agree	Agree	Neutral	Disagree	Disagree
458	24	18 to 24 years of age	Married	University level	Student	Rural	Nuclear	More than 30000	Yes	No	No	Normal	1.6002	21.48	Yes	Yes	No	7 to 9 hours	No	No	No	2 to 5 hours	No	No	Sometimes	Sometimes	Yes	No	12 to 14 years of age	Friends	Irregular	3 to 6 days	Normal	Severe pain	No	No	Yes	Yes	No	Yes	Yes	Yes	Agree	Agree	Agree	Agree	Agree	Agree	Disagree
459	23	18 to 24 years of age	Unmarried	University level	Student	Urban	Nuclear	15000 to 30000	No	No	No	Normal	1.5748	19.35	No	No	Yes	Less tha 7hours	Yes	No	No	Morethan 5 hours	Yes	Yes	Sometimes	No	No	No	12 to 14 years of age	Mother	Regular	3 to 6 days	Much	Severe pain	Yes	Yes	Yes	Yes	No	Yes	Yes	Yes	Neutral	Agree	Agree	Agree	Agree	Agree	Disagree
460	23	18 to 24 years of age	Unmarried	University level	Student	Urban	Nuclear	15000 to 30000	No	No	No	Normal	1.5621	20.08	Yes	Yes	Yes	7 to 9 hours	Yes	No	No	2 to 5 hours	Yes	No	Sometimes	Sometimes	No	No	12 to 14 years of age	Friends	Regular	3 to 6 days	Normal	No pain	No	No	Yes	Yes	Yes	Yes	Yes	Yes	Agree	Agree	Agree	Agree	Agree	Agree	Neutral
461	24	18 to 24 years of age	Married	University level	Student	Urban	Nuclear	15000 to 30000	Yes	No	No	Normal	1.524	20.24	No	Yes	Yes	7 to 9 hours	Yes	No	No	2 to 5 hours	Yes	No	Sometimes	Sometimes	No	No	12 to 14 years of age	Friends	Regular	3 to 6 days	Normal	Mild pain	No	Yes	Yes	Yes	Yes	Yes	Yes	Yes	Agree	Agree	Agree	Agree	Agree	Agree	Disagree
462	23	18 to 24 years of age	Unmarried	University level	Student	Urban	Nuclear	More than 30000	Yes	No	No	Normal	1.524	22.39	Yes	No	No	7 to 9 hours	Yes	No	No	2 to 5 hours	Yes	No	Sometimes	Always	No	No	8 to 11 years of age	Mother	Regular	3 to 6 days	Much	Severe pain	No	No	Yes	Yes	Yes	Yes	Yes	Yes	Agree	Agree	Agree	Agree	Agree	Agree	Disagree
463	24	18 to 24 years of age	Unmarried	University level	Student	Urban	Nuclear	15000 to 30000	No	No	No	Normal	1.5494	18.74	No	No	Yes	7 to 9 hours	No	No	No	Less thasn 2 hour	No	No	Never	Sometimes	No	No	12 to 14 years of age	Mother, Friends	Regular	3 to 6 days	Normal	Mild pain	No	No	Yes	Don't Know	Yes	Yes	Yes	Yes	Neutral	Agree	Agree	Agree	Agree	Agree	Disagree
465	24	18 to 24 years of age	Unmarried	University level	Student	Urban	Nuclear	15000 to 30000	No	No	No	Overweight	1.4986	25.38	No	Yes	Yes	Less tha 7hours	Yes	No	No	2 to 5 hours	Yes	No	Everyday	Sometimes	No	Yes	12 to 14 years of age	Mother	Regular	less tha 3 days	Comparable to low	Mild pain	Yes	Yes	Yes	Yes	Yes	Yes	Yes	Yes	Agree	Agree	Agree	Agree	Agree	Agree	Disagree
466	22	18 to 24 years of age	Unmarried	University level	Student	Urban	Nuclear	Less than 15000BDT	No	No	No	Overweight	1.5748	26.21	Yes	Yes	Yes	7 to 9 hours	No	No	No	2 to 5 hours	No	No	Sometimes	Sometimes	No	No	More than 14 years of age	Mother	Regular	3 to 6 days	Normal	Mild pain	Yes	Yes	Yes	Yes	Yes	Yes	Yes	Yes	Agree	Agree	Agree	Agree	Agree	Agree	Neutral
467	24	18 to 24 years of age	Unmarried	University level	Student	Urban	Large	More than 30000	No	No	No	Overweight	1.524	26.26	Yes	Yes	Yes	Less tha 7hours	No	No	No	Less thasn 2 hour	No	No	Everyday	Always	No	No	12 to 14 years of age	Friends	Irregular	3 to 6 days	Normal	Mild pain	No	Yes	Yes	Yes	Yes	Yes	Yes	Yes	Agree	Agree	Agree	Agree	Agree	Agree	Agree
468	23	18 to 24 years of age	Unmarried	University level	Student	Urban	Nuclear	More than 30000	No	No	No	Overweight	1.5748	26.21	Yes	No	Yes	7 to 9 hours	No	No	No	2 to 5 hours	No	No	Sometimes	Always	No	No	12 to 14 years of age	Friends	Irregular	3 to 6 days	Normal	No pain	No	No	Yes	Yes	Yes	Yes	Yes	Yes	Neutral	Agree	Agree	Agree	Agree	Agree	Disagree
469	23	18 to 24 years of age	Married	University level	employee	Urban	Nuclear	More than 30000	No	No	No	Underweight	1.5748	18.15	Yes	Yes	Yes	7 to 9 hours	No	No	No	Less thasn 2 hour	No	No	Sometimes	No	No	No	More than 14 years of age	Mother	Irregular	3 to 6 days	Normal	Mild pain	Yes	No	Yes	Yes	Yes	Yes	Yes	Yes	Agree	Agree	Agree	Agree	Agree	Agree	Agree
470	23	18 to 24 years of age	Unmarried	University level	Student	Urban	Nuclear	Less than 15000BDT	No	No	No	Normal	1.524	18.51	Yes	No	Yes	7 to 9 hours	Yes	No	No	2 to 5 hours	Yes	No	Sometimes	Sometimes	No	No	More than 14 years of age	Mother	Regular	3 to 6 days	Normal	Severe pain	Yes	Yes	Yes	Yes	Yes	Yes	Yes	Yes	Neutral	Agree	Agree	Agree	Agree	Agree	Disagree
471	23	18 to 24 years of age	Married	University level	Student	Rural	Large	15000 to 30000	Yes	Yes	No	Normal	1.5748	22.18	No	No	No	7 to 9 hours	Yes	No	No	2 to 5 hours	Yes	Yes	Everyday	Sometimes	No	No	More than 14 years of age	Mother, Teacher	Regular	less tha 3 days	Normal	Mild pain	No	No	Yes	Yes	Don't Know	Yes	Yes	Yes	Agree	Agree	Agree	Agree	Agree	Agree	Neutral
472	22	18 to 24 years of age	Unmarried	University level	Student	Urban	Nuclear	Less than 15000BDT	No	No	No	Overweight	1.5494	27.08	Yes	No	No	7 to 9 hours	Yes	No	No	Morethan 5 hours	No	No	Everyday	Sometimes	No	No	12 to 14 years of age	Mother, Books/Article	Regular	more than 6 days	Normal	Mild pain	No	No	Yes	Yes	Yes	Yes	Yes	Yes	Agree	Agree	Agree	Agree	Agree	Agree	Disagree
473	23	18 to 24 years of age	Unmarried	University level	Student	Rural	Large	Less than 15000BDT	No	No	No	Normal	1.5748	20.56	Yes	Yes	Yes	Less tha 7hours	Yes	No	No	Morethan 5 hours	Yes	No	Sometimes	Always	No	Yes	More than 14 years of age	Friends, Social media	Regular	3 to 6 days	Comparable to low	Severe pain	No	Yes	Yes	Yes	Don't Know	Yes	Yes	Don't Know	Neutral	Agree	Agree	Agree	Agree	Agree	Neutral
474	23	18 to 24 years of age	Unmarried	University level	Student	Urban	Nuclear	15000 to 30000	No	No	No	Normal	1.524	22.39	Yes	No	No	Less tha 7hours	No	No	No	Morethan 5 hours	Yes	No	Never	Sometimes	No	No	12 to 14 years of age	Telivision	Regular	3 to 6 days	Normal	No pain	No	No	Yes	Yes	Yes	Yes	Yes	Yes	Agree	Agree	Agree	Agree	Agree	Agree	Disagree
475	25	25 to 35 years	Married	University level	employee	Urban	Large	15000 to 30000	No	No	No	Underweight	1.5748	18.15	Yes	Yes	No	Less tha 7hours	Yes	No	No	Less thasn 2 hour	Yes	No	Everyday	Sometimes	No	Yes	12 to 14 years of age	Mother	Regular	3 to 6 days	Much	Severe pain	No	No	Yes	Yes	Don't Know	Yes	Yes	Yes	Agree	Agree	Agree	Agree	Agree	Agree	Disagree
476	22	18 to 24 years of age	Married	Below University level	others	Rural	Large	15000 to 30000	No	Yes	Yes	Normal	1.524	18.51	No	No	Yes	7 to 9 hours	No	No	No	Less thasn 2 hour	No	No	Never	Sometimes	No	No	12 to 14 years of age	Friends	Regular	less tha 3 days	Normal	No pain	No	No	Yes	Yes	Yes	No	Yes	Yes	Agree	Agree	Agree	Agree	Agree	Agree	Disagree
478	23	18 to 24 years of age	Married	University level	Student	Urban	Large	15000 to 30000	Yes	No	No	Underweight	1.5748	17.34	No	No	No	7 to 9 hours	No	No	No	2 to 5 hours	No	No	Sometimes	No	No	No	12 to 14 years of age	Mother	Irregular	3 to 6 days	Normal	Mild pain	No	Yes	Yes	Yes	Don't Know	Yes	Yes	Yes	Disagree	Neutral	Agree	Agree	Agree	Disagree	Neutral
479	21	18 to 24 years of age	Married	University level	others	Rural	Nuclear	More than 30000	Yes	No	No	Normal	1.5494	20.83	Yes	Yes	Yes	7 to 9 hours	No	No	No	2 to 5 hours	No	No	Sometimes	Sometimes	No	No	12 to 14 years of age	Mother, Friends	Regular	3 to 6 days	Normal	Mild pain	Yes	Yes	Yes	Yes	Don't Know	Yes	Yes	Yes	Agree	Agree	Agree	Agree	Agree	Agree	Neutral
480	32	25 to 35 years	Married	University level	employee	Urban	Nuclear	More than 30000	No	No	No	Normal	1.6002	22.65	Yes	No	No	7 to 9 hours	No	No	No	2 to 5 hours	Yes	Yes	Everyday	Sometimes	No	Yes	12 to 14 years of age	Mother	Regular	3 to 6 days	Much	Mild pain	Yes	Yes	Yes	Yes	Don't Know	Yes	Yes	Yes	Agree	Agree	Agree	Agree	Agree	Agree	Agree
481	21	18 to 24 years of age	Unmarried	University level	Student	Rural	Nuclear	Less than 15000BDT	No	No	No	Normal	1.524	21.1	Yes	Yes	No	7 to 9 hours	No	No	No	Less thasn 2 hour	Yes	No	Everyday	Sometimes	No	No	12 to 14 years of age	Mother	Regular	3 to 6 days	Normal	Severe pain	No	No	Yes	Yes	Yes	Yes	Yes	Yes	Agree	Agree	Agree	Agree	Agree	Agree	Neutral
482	23	18 to 24 years of age	Unmarried	University level	Student	Rural	Nuclear	More than 30000	Yes	No	No	Underweight	1.524	18.08	No	Yes	No	Less tha 7hours	No	No	No	2 to 5 hours	No	No	Sometimes	Sometimes	No	No	More than 14 years of age	Friends	Regular	3 to 6 days	Normal	Severe pain	No	No	Yes	Yes	Don't Know	Yes	Yes	Yes	Agree	Agree	Agree	Agree	Agree	Agree	Disagree
483	24	18 to 24 years of age	Unmarried	University level	Student	Urban	Large	More than 30000	No	No	No	Normal	1.4986	20.48	Yes	No	Yes	7 to 9 hours	No	No	No	2 to 5 hours	No	No	Sometimes	Sometimes	No	No	8 to 11 years of age	Friends	Regular	3 to 6 days	Normal	Severe pain	No	Yes	Yes	Yes	Yes	No	Yes	Yes	Agree	Agree	Agree	Agree	Agree	Agree	Disagree
484	22	18 to 24 years of age	Married	University level	Student	Urban	Large	More than 30000	No	No	No	Overweight	1.524	27.13	Yes	Yes	No	7 to 9 hours	Yes	No	No	2 to 5 hours	No	No	Sometimes	Sometimes	No	No	12 to 14 years of age	Friends	Regular	3 to 6 days	Normal	Mild pain	No	No	Yes	Yes	Don't Know	Yes	Yes	Yes	Agree	Agree	Agree	Agree	Agree	Agree	Disagree
485	24	18 to 24 years of age	Unmarried	University level	employee	Urban	Nuclear	15000 to 30000	Yes	No	No	Normal	1.6002	21.09	Yes	No	Yes	7 to 9 hours	No	No	No	2 to 5 hours	Yes	No	Sometimes	Always	No	No	12 to 14 years of age	Mother	Irregular	more than 6 days	Much	Mild pain	No	No	Yes	Yes	Don't Know	Yes	Yes	Yes	Agree	Agree	Agree	Agree	Disagree	Agree	Disagree
486	22	18 to 24 years of age	Unmarried	Below University level	Student	Urban	Nuclear	Less than 15000BDT	Yes	No	No	Normal	1.5748	20.97	No	No	No	Less tha 7hours	No	No	No	Morethan 5 hours	No	No	Sometimes	Sometimes	No	Yes	12 to 14 years of age	Mother	Irregular	3 to 6 days	Normal	Severe pain	No	No	Yes	Yes	Yes	Yes	Yes	Yes	Agree	Agree	Agree	Agree	Agree	Agree	Neutral
487	22	18 to 24 years of age	Unmarried	University level	Student	Urban	Nuclear	More than 30000	No	No	No	Overweight	1.4732	27.65	Yes	Yes	No	Less tha 7hours	Yes	No	No	Morethan 5 hours	Yes	No	Sometimes	Sometimes	Yes	No	8 to 11 years of age	Mother	Regular	less tha 3 days	Comparable to low	Mild pain	No	No	Yes	Yes	Yes	Yes	Yes	Yes	Agree	Agree	Agree	Agree	Agree	Agree	Neutral
488	22	18 to 24 years of age	Unmarried	University level	Student	Urban	Nuclear	Less than 15000BDT	No	No	No	Underweight	1.5748	16.94	No	No	No	Less tha 7hours	No	No	No	2 to 5 hours	No	No	Sometimes	No	No	No	8 to 11 years of age	Books/Article	Regular	3 to 6 days	Comparable to low	Mild pain	No	No	Yes	Yes	Yes	Yes	Yes	Yes	Agree	Agree	Agree	Agree	Agree	Agree	Disagree
489	19	18 to 24 years of age	Unmarried	University level	Student	Urban	Nuclear	Less than 15000BDT	No	No	No	Overweight	1.4986	30.72	Yes	No	No	Less tha 7hours	No	No	No	Morethan 5 hours	No	No	Sometimes	Sometimes	No	Yes	8 to 11 years of age	Mother	Irregular	3 to 6 days	Much	Mild pain	No	No	Yes	Yes	Yes	Yes	Yes	Yes	Agree	Agree	Agree	Agree	Agree	Agree	Disagree
490	22	18 to 24 years of age	Unmarried	University level	Student	Urban	Nuclear	Less than 15000BDT	Yes	No	No	Normal	1.6002	24.6	No	Yes	No	7 to 9 hours	No	No	No	Morethan 5 hours	No	No	Sometimes	Sometimes	No	Yes	12 to 14 years of age	Mother	Regular	3 to 6 days	Normal	No pain	No	No	Yes	Yes	Don't Know	Yes	Yes	Yes	Neutral	Agree	Agree	Agree	Neutral	Agree	Disagree
491	19	18 to 24 years of age	Unmarried	University level	Student	Urban	Nuclear	Less than 15000BDT	No	No	No	Overweight	1.5494	29.16	No	Yes	No	Less tha 7hours	No	No	No	Morethan 5 hours	No	No	Everyday	Always	No	No	More than 14 years of age	Mother, Friends, Teacher, Books/Article	Regular	3 to 6 days	Normal	Mild pain	No	No	Yes	Yes	Yes	Yes	Yes	Yes	Agree	Agree	Agree	Agree	Agree	Agree	Disagree
492	20	18 to 24 years of age	Unmarried	University level	Student	Urban	Nuclear	Less than 15000BDT	No	No	No	Underweight	1.524	15.93	No	Yes	No	Less tha 7hours	No	No	No	2 to 5 hours	No	No	Sometimes	No	No	No	12 to 14 years of age	Mother	Irregular	more than 6 days	Normal	Mild pain	No	No	Yes	Yes	Yes	Yes	Yes	Yes	Agree	Agree	Agree	Agree	Agree	Agree	Disagree
493	22	18 to 24 years of age	Unmarried	University level	Student	Urban	Nuclear	15000 to 30000	No	No	No	Underweight	1.6002	17.57	No	No	No	7 to 9 hours	No	No	No	2 to 5 hours	No	No	Sometimes	Sometimes	No	No	12 to 14 years of age	Mother	Regular	more than 6 days	Normal	Mild pain	No	No	Yes	Yes	Don't Know	Yes	Yes	Don't Know	Agree	Agree	Agree	Agree	Agree	Agree	Disagree
494	23	18 to 24 years of age	Unmarried	University level	Student	Urban	Nuclear	15000 to 30000	No	No	No	Normal	1.6002	21.09	Yes	Yes	Yes	7 to 9 hours	Yes	No	No	2 to 5 hours	Yes	No	Everyday	Sometimes	No	No	12 to 14 years of age	Mother	Regular	less tha 3 days	Normal	Severe pain	No	Yes	Yes	Yes	Don't Know	Yes	Yes	Yes	Agree	Agree	Agree	Agree	Agree	Agree	Disagree
495	23	18 to 24 years of age	Unmarried	University level	Student	Urban	Large	15000 to 30000	No	No	No	Normal	1.524	24.97	Yes	No	Yes	Less tha 7hours	No	No	No	Less thasn 2 hour	No	No	Sometimes	Sometimes	No	No	8 to 11 years of age	Mother	Regular	3 to 6 days	Normal	Mild pain	No	No	Yes	Yes	Don't Know	Yes	Yes	Yes	Agree	Agree	Agree	Agree	Agree	Agree	Neutral
496	21	18 to 24 years of age	Unmarried	University level	Student	Urban	Nuclear	Less than 15000BDT	No	No	No	Overweight	1.5748	26.21	Yes	Yes	No	7 to 9 hours	No	No	No	2 to 5 hours	Yes	No	Sometimes	Sometimes	No	No	12 to 14 years of age	Mother	Irregular	3 to 6 days	Normal	Mild pain	Yes	No	Yes	Yes	Don't Know	Yes	Yes	Yes	Neutral	Agree	Agree	Agree	Agree	Agree	Disagree
497	20	18 to 24 years of age	Unmarried	University level	Student	Rural	Large	15000 to 30000	No	No	No	Underweight	1.5748	16.13	No	Yes	Yes	Less tha 7hours	No	No	No	Morethan 5 hours	Yes	No	Sometimes	No	No	Yes	12 to 14 years of age	Mother	Regular	more than 6 days	Normal	Mild pain	No	No	Yes	Yes	Yes	Yes	Yes	Yes	Agree	Agree	Agree	Agree	Agree	Agree	Disagree
498	23	18 to 24 years of age	Unmarried	University level	Student	Urban	Nuclear	15000 to 30000	No	No	No	Underweight	1.4732	18.43	No	Yes	No	Less tha 7hours	Yes	No	No	Less thasn 2 hour	No	No	Sometimes	Sometimes	No	No	12 to 14 years of age	Mother, Friends, Books/Article	Regular	3 to 6 days	Comparable to low	Mild pain	No	Yes	Yes	Yes	Yes	Yes	Yes	Don't Know	Agree	Agree	Agree	Agree	Agree	Agree	Disagree
499	24	18 to 24 years of age	Unmarried	University level	Student	Urban	Nuclear	Less than 15000BDT	No	No	No	Normal	1.6256	19.68	Yes	No	Yes	Less tha 7hours	Yes	No	No	2 to 5 hours	Yes	No	Sometimes	Sometimes	No	No	12 to 14 years of age	Friends	Regular	less tha 3 days	Normal	Mild pain	No	No	Yes	Yes	Don't Know	Yes	Yes	Yes	Neutral	Agree	Agree	Agree	Agree	Agree	Disagree
500	21	18 to 24 years of age	Unmarried	University level	Student	Urban	Large	Less than 15000BDT	No	No	No	Normal	1.6002	19.14	No	No	No	7 to 9 hours	Yes	No	No	Less thasn 2 hour	No	No	Sometimes	Sometimes	No	No	12 to 14 years of age	Friends	Regular	3 to 6 days	Normal	Severe pain	No	No	Yes	Yes	Yes	Yes	Yes	Yes	Neutral	Agree	Agree	Agree	Agree	Agree	Disagree
501	21	18 to 24 years of age	Married	University level	Student	Urban	Nuclear	More than 30000	Yes	No	No	Normal	1.6256	23.46	Yes	Yes	Yes	7 to 9 hours	Yes	No	No	Less thasn 2 hour	Yes	No	Sometimes	Sometimes	No	No	12 to 14 years of age	Mother	Regular	3 to 6 days	Normal	Mild pain	Yes	No	Yes	Don't Know	Don't Know	Yes	Yes	Yes	Agree	Agree	Agree	Agree	Agree	Agree	Disagree
502	22	18 to 24 years of age	Unmarried	University level	Student	Urban	Nuclear	15000 to 30000	No	No	No	Normal	1.7018	22.44	No	No	Yes	7 to 9 hours	No	No	No	Less thasn 2 hour	Yes	No	Sometimes	Sometimes	No	No	12 to 14 years of age	Mother	Irregular	3 to 6 days	Normal	No pain	No	No	Yes	Yes	No	Yes	Don't Know	Yes	Neutral	Agree	Agree	Agree	Agree	Agree	Disagree
503	23	18 to 24 years of age	Married	University level	Student	Urban	Nuclear	More than 30000	Yes	No	No	Normal	1.5748	21.77	Yes	No	Yes	7 to 9 hours	Yes	No	No	2 to 5 hours	Yes	No	Sometimes	Sometimes	No	No	12 to 14 years of age	Mother, Friends, Telivision, Teacher, Books/Article, Social media	Regular	3 to 6 days	Normal	Mild pain	No	Yes	Yes	Yes	No	Yes	Don't Know	Yes	Neutral	Agree	Agree	Agree	Agree	Agree	Disagree
504	22	18 to 24 years of age	Unmarried	University level	Student	Urban	Nuclear	15000 to 30000	No	No	No	Normal	1.524	21.1	Yes	No	No	7 to 9 hours	No	No	No	2 to 5 hours	No	No	Everyday	Sometimes	No	No	12 to 14 years of age	Mother	Regular	3 to 6 days	Normal	Mild pain	No	No	Yes	No	Yes	Yes	Yes	Don't Know	Agree	Agree	Agree	Agree	Agree	Agree	Disagree
505	22	18 to 24 years of age	Unmarried	University level	Student	Urban	Nuclear	More than 30000	No	No	No	Normal	1.6002	21.87	Yes	Yes	Yes	7 to 9 hours	Yes	No	No	2 to 5 hours	Yes	No	Sometimes	Sometimes	No	Yes	12 to 14 years of age	Mother, Friends	Regular	3 to 6 days	Normal	Mild pain	No	No	Yes	Yes	Don't Know	Yes	Yes	Yes	Agree	Agree	Agree	Agree	Agree	Agree	Disagree
506	23	18 to 24 years of age	Unmarried	University level	Student	Urban	Nuclear	Less than 15000BDT	No	No	No	Normal	1.524	21.53	Yes	No	Yes	7 to 9 hours	No	No	No	2 to 5 hours	No	No	Sometimes	Sometimes	No	No	12 to 14 years of age	Mother	Regular	3 to 6 days	Normal	Mild pain	No	No	Yes	Yes	Yes	Yes	Yes	No	Neutral	Agree	Agree	Agree	Agree	Agree	Disagree
507	22	18 to 24 years of age	Unmarried	University level	Student	Urban	Nuclear	More than 30000	No	No	No	Normal	1.651	20.91	Yes	No	Yes	Less tha 7hours	No	No	No	Morethan 5 hours	No	Yes	Everyday	Sometimes	No	No	12 to 14 years of age	Friends, Books/Article	Regular	3 to 6 days	Normal	No pain	No	Yes	Yes	Yes	Yes	Yes	Yes	Yes	Neutral	Agree	Agree	Agree	Neutral	Agree	Disagree
508	23	18 to 24 years of age	Unmarried	University level	Student	Urban	Large	15000 to 30000	No	No	No	Normal	1.5494	21.66	Yes	Yes	Yes	7 to 9 hours	No	No	No	Less thasn 2 hour	No	No	Sometimes	Sometimes	No	No	8 to 11 years of age	Mother	Regular	3 to 6 days	Normal	Mild pain	Yes	No	Yes	Yes	Yes	Yes	Yes	Yes	Agree	Agree	Agree	Agree	Agree	Agree	Disagree
509	21	18 to 24 years of age	Unmarried	University level	Student	Urban	Nuclear	Less than 15000BDT	Yes	No	No	Normal	1.4732	24.42	Yes	Yes	Yes	7 to 9 hours	Yes	No	No	2 to 5 hours	Yes	No	Everyday	Always	No	No	8 to 11 years of age	Mother	Regular	3 to 6 days	Normal	Mild pain	No	No	Don't Know	Don't Know	Don't Know	No	No	No	Agree	Agree	Agree	Agree	Agree	Agree	Disagree
510	24	18 to 24 years of age	Unmarried	University level	Student	Urban	Nuclear	More than 30000	Yes	No	No	Normal	1.524	21.53	Yes	Yes	Yes	Less tha 7hours	Yes	Yes	No	2 to 5 hours	Yes	No	Sometimes	Sometimes	No	Yes	12 to 14 years of age	Mother	Regular	3 to 6 days	Normal	Mild pain	Yes	Yes	Yes	Don't Know	Don't Know	Yes	Yes	Yes	Neutral	Agree	Agree	Agree	Agree	Agree	Disagree
511	23	18 to 24 years of age	Unmarried	University level	Student	Rural	Nuclear	More than 30000	No	No	No	Normal	1.5748	22.18	Yes	No	Yes	Less tha 7hours	Yes	No	No	2 to 5 hours	Yes	No	Sometimes	Always	No	No	12 to 14 years of age	Mother	Regular	3 to 6 days	Normal	Severe pain	No	No	Yes	Don't Know	Don't Know	Yes	Yes	Yes	Disagree	Agree	Agree	Agree	Agree	Disagree	Disagree
513	18	18 to 24 years of age	Unmarried	Below University level	Student	Urban	Nuclear	15000 to 30000	No	No	No	Normal	1.5494	22.49	Yes	No	No	7 to 9 hours	No	No	No	2 to 5 hours	Yes	Yes	Everyday	Always	No	Yes	12 to 14 years of age	Friends	Regular	3 to 6 days	Comparable to low	No pain	No	No	Yes	Yes	Yes	Yes	Yes	Yes	Neutral	Agree	Agree	Agree	Agree	Agree	Disagree
514	18	18 to 24 years of age	Unmarried	Below University level	Student	Urban	Nuclear	15000 to 30000	No	No	No	Normal	1.5748	21.77	Yes	No	No	7 to 9 hours	No	No	No	2 to 5 hours	Yes	Yes	Everyday	Always	No	Yes	12 to 14 years of age	Friends	Regular	3 to 6 days	Comparable to low	No pain	No	No	Yes	Yes	Don't Know	Yes	Yes	Yes	Neutral	Agree	Agree	Agree	Agree	Agree	Disagree
515	22	18 to 24 years of age	Unmarried	University level	Student	Urban	Nuclear	More than 30000	No	No	No	Normal	1.651	23.85	Yes	Yes	No	7 to 9 hours	No	No	No	Less thasn 2 hour	Yes	No	Never	Sometimes	No	No	12 to 14 years of age	Mother	Regular	more than 6 days	Normal	Mild pain	No	Yes	Yes	Yes	Don't Know	Yes	Yes	Yes	Agree	Agree	Agree	Agree	Agree	Agree	Neutral
516	20	18 to 24 years of age	Unmarried	Below University level	Student	Urban	Large	More than 30000	No	No	No	Normal	1.524	22.39	Yes	No	No	Less tha 7hours	No	No	No	Less thasn 2 hour	No	No	Everyday	No	No	No	12 to 14 years of age	Friends	Regular	less tha 3 days	Comparable to low	No pain	Yes	Yes	Yes	Yes	Don't Know	Yes	Yes	Yes	Agree	Agree	Agree	Agree	Agree	Agree	Disagree
517	22	18 to 24 years of age	Unmarried	University level	Student	Urban	Nuclear	Less than 15000BDT	No	No	No	Normal	1.4478	19.08	Yes	No	Yes	7 to 9 hours	No	No	No	Less thasn 2 hour	No	No	Never	Always	No	Yes	8 to 11 years of age	Mother	Regular	less tha 3 days	Comparable to low	Mild pain	No	No	Yes	Yes	Don't Know	Yes	Yes	Don't Know	Agree	Agree	Agree	Neutral	Agree	Neutral	Disagree
518	20	18 to 24 years of age	Unmarried	Below University level	Student	Urban	Nuclear	More than 30000	No	No	No	Overweight	1.6002	27.34	Yes	Yes	No	7 to 9 hours	Yes	No	No	2 to 5 hours	Yes	Yes	Sometimes	Always	No	Yes	12 to 14 years of age	Friends	Regular	3 to 6 days	Normal	Mild pain	No	No	Yes	Yes	Yes	Yes	No	Yes	Neutral	Agree	Agree	Agree	Neutral	Agree	Disagree
519	18	18 to 24 years of age	Unmarried	Below University level	Student	Urban	Nuclear	15000 to 30000	No	No	No	Normal	1.5494	18.74	Yes	No	Yes	7 to 9 hours	No	No	No	Less thasn 2 hour	No	Yes	Sometimes	Always	No	No	8 to 11 years of age	Books/Article	Regular	3 to 6 days	Normal	Mild pain	Yes	Yes	Yes	Yes	Yes	Yes	Yes	Yes	Agree	Agree	Agree	Agree	Neutral	Agree	Neutral
520	20	18 to 24 years of age	Unmarried	Below University level	Student	Urban	Nuclear	More than 30000	No	No	No	Normal	1.6256	22.71	Yes	Yes	No	7 to 9 hours	No	No	No	Morethan 5 hours	No	No	Sometimes	Always	No	No	12 to 14 years of age	Friends	Regular	3 to 6 days	Normal	Mild pain	No	No	Yes	Yes	Yes	Yes	Yes	Yes	Agree	Agree	Agree	Agree	Neutral	Agree	Disagree
521	20	18 to 24 years of age	Unmarried	Below University level	Student	Urban	Nuclear	More than 30000	No	No	No	Normal	1.6256	22.71	Yes	No	No	7 to 9 hours	No	No	No	Morethan 5 hours	No	No	Sometimes	Always	No	No	12 to 14 years of age	Friends, Books/Article	Regular	3 to 6 days	Normal	Mild pain	No	No	Yes	Yes	Yes	No	Yes	Yes	Agree	Agree	Agree	Agree	Neutral	Agree	Neutral
522	19	18 to 24 years of age	Unmarried	Below University level	Student	Urban	Nuclear	15000 to 30000	No	No	No	Normal	1.5494	18.74	Yes	No	Yes	7 to 9 hours	No	No	No	Morethan 5 hours	No	Yes	Everyday	Sometimes	Yes	No	8 to 11 years of age	Friends	Regular	3 to 6 days	Normal	Severe pain	No	Yes	Yes	Yes	Don't Know	Don't Know	Yes	Yes	Agree	Agree	Agree	Neutral	Neutral	Neutral	Disagree
523	21	18 to 24 years of age	Unmarried	Below University level	Student	Urban	Nuclear	15000 to 30000	No	No	No	Normal	1.5494	18.74	Yes	No	Yes	7 to 9 hours	No	No	No	Morethan 5 hours	No	Yes	Everyday	Sometimes	Yes	No	8 to 11 years of age	Friends	Regular	3 to 6 days	Normal	Severe pain	No	Yes	Yes	Yes	Yes	Yes	Yes	Yes	Agree	Agree	Agree	Neutral	Neutral	Agree	Disagree
524	21	18 to 24 years of age	Unmarried	University level	Student	Rural	Nuclear	15000 to 30000	No	No	No	Normal	1.6002	20.31	Yes	No	No	7 to 9 hours	Yes	No	No	2 to 5 hours	No	No	Never	Always	No	No	12 to 14 years of age	Friends	Regular	3 to 6 days	Normal	Mild pain	No	Yes	Yes	Don't Know	No	Yes	Yes	Yes	Agree	Agree	Agree	Agree	Agree	Agree	Neutral
525	22	18 to 24 years of age	Unmarried	University level	Student	Rural	Nuclear	15000 to 30000	No	No	No	Underweight	1.6256	15.14	No	Yes	Yes	More than 9 hours	No	No	No	Morethan 5 hours	No	No	Everyday	Sometimes	No	No	12 to 14 years of age	Mother	Regular	less tha 3 days	Normal	Mild pain	No	Yes	Yes	Yes	Yes	Yes	Yes	Yes	Agree	Agree	Agree	Agree	Agree	Agree	Neutral
526	22	18 to 24 years of age	Unmarried	University level	Student	Rural	Nuclear	More than 30000	No	No	No	Underweight	1.6256	15.14	No	Yes	Yes	More than 9 hours	No	No	No	Morethan 5 hours	No	No	Everyday	Sometimes	No	No	12 to 14 years of age	Mother	Regular	less tha 3 days	Normal	Mild pain	No	No	Yes	No	Don't Know	Yes	Yes	Yes	Agree	Agree	Agree	Agree	Agree	Agree	Neutral
527	22	18 to 24 years of age	Unmarried	University level	Student	Rural	Nuclear	More than 30000	No	No	No	Normal	1.5748	23.39	Yes	No	No	7 to 9 hours	Yes	No	No	Morethan 5 hours	Yes	No	Everyday	Sometimes	No	No	12 to 14 years of age	Friends	Regular	3 to 6 days	Normal	Mild pain	Yes	Yes	Yes	Yes	Don't Know	Yes	Yes	Yes	Neutral	Agree	Agree	Agree	Agree	Agree	Disagree
530	21	18 to 24 years of age	Unmarried	University level	Student	Urban	Nuclear	More than 30000	No	No	No	Normal	1.6002	18.75	Yes	No	No	7 to 9 hours	Yes	No	No	Less thasn 2 hour	Yes	No	Sometimes	Sometimes	No	No	12 to 14 years of age	Mother	Regular	3 to 6 days	Normal	Severe pain	No	No	Yes	Yes	Yes	Yes	Yes	Don't Know	Neutral	Agree	Agree	Agree	Agree	Agree	Neutral
531	23	18 to 24 years of age	Married	University level	Student	Urban	Nuclear	15000 to 30000	Yes	No	Yes	Normal	1.5494	21.24	Yes	Yes	Yes	7 to 9 hours	Yes	No	No	2 to 5 hours	Yes	No	Sometimes	Sometimes	No	No	8 to 11 years of age	Mother	Regular	3 to 6 days	Comparable to low	Mild pain	Yes	Yes	Yes	Don't Know	Don't Know	Yes	Yes	No	Agree	Agree	Agree	Agree	Agree	Agree	Disagree
532	22	18 to 24 years of age	Married	University level	Student	Rural	Nuclear	15000 to 30000	Yes	Yes	No	Overweight	1.5748	26.61	Yes	No	No	7 to 9 hours	Yes	No	No	2 to 5 hours	Yes	No	Sometimes	Always	No	No	12 to 14 years of age	Mother	Regular	3 to 6 days	Normal	Mild pain	No	No	Yes	Yes	Yes	Yes	Yes	Yes	Neutral	Agree	Agree	Agree	Agree	Agree	Neutral
533	18	18 to 24 years of age	Unmarried	Below University level	Student	Urban	Large	Less than 15000BDT	No	No	No	Underweight	1.524	17.22	No	No	No	7 to 9 hours	No	No	No	Less thasn 2 hour	Yes	Yes	Sometimes	No	No	No	12 to 14 years of age	Books/Article	Regular	3 to 6 days	Normal	Severe pain	Yes	Yes	Yes	Yes	Don't Know	Yes	Yes	Yes	Agree	Agree	Agree	Agree	Agree	Agree	Disagree
535	23	18 to 24 years of age	Unmarried	University level	Student	Urban	Nuclear	More than 30000	No	No	No	Overweight	1.524	25.83	Yes	No	No	Less tha 7hours	Yes	No	No	2 to 5 hours	Yes	No	Never	Sometimes	Yes	No	8 to 11 years of age	Mother	Irregular	3 to 6 days	Much	Severe pain	No	No	Yes	Yes	Yes	Yes	Yes	Yes	Agree	Agree	Agree	Agree	Agree	Agree	Disagree
536	23	18 to 24 years of age	Unmarried	University level	Student	Urban	Nuclear	15000 to 30000	No	No	No	Normal	1.524	18.51	No	Yes	No	Less tha 7hours	Yes	No	No	2 to 5 hours	No	Yes	Sometimes	Sometimes	No	No	12 to 14 years of age	Others	Regular	less tha 3 days	Comparable to low	Mild pain	No	Yes	Yes	Yes	Yes	Yes	Yes	Yes	Agree	Agree	Agree	Agree	Agree	Agree	Neutral
537	21	18 to 24 years of age	Unmarried	University level	Student	Urban	Nuclear	Less than 15000BDT	No	No	No	Overweight	1.5494	29.16	Yes	No	No	7 to 9 hours	Yes	No	No	Less thasn 2 hour	No	Yes	Everyday	Sometimes	No	No	12 to 14 years of age	Mother	Regular	3 to 6 days	Normal	Severe pain	No	Yes	Yes	Yes	Yes	Yes	Yes	Yes	Agree	Agree	Agree	Agree	Agree	Agree	Disagree
538	26	25 to 35 years	Unmarried	University level	others	Rural	Large	Less than 15000BDT	No	Yes	Yes	Underweight	1.524	18.08	No	Yes	No	7 to 9 hours	No	No	No	Less thasn 2 hour	Yes	No	Sometimes	No	No	No	More than 14 years of age	Friends	Irregular	less tha 3 days	Comparable to low	Mild pain	No	No	Yes	Yes	Yes	Yes	Yes	Yes	Agree	Agree	Agree	Agree	Agree	Agree	Disagree
539	19	18 to 24 years of age	Unmarried	University level	Student	Rural	Large	15000 to 30000	No	No	No	Underweight	1.524	16.36	No	Yes	Yes	7 to 9 hours	No	No	No	2 to 5 hours	Yes	No	Sometimes	Sometimes	No	No	8 to 11 years of age	Mother	Irregular	3 to 6 days	Normal	Severe pain	No	Yes	Yes	Yes	Yes	Yes	Yes	No	Agree	Agree	Agree	Agree	Agree	Agree	Disagree
540	20	18 to 24 years of age	Unmarried	University level	Student	Urban	Large	Less than 15000BDT	No	No	No	Overweight	1.6002	25.38	Yes	No	Yes	7 to 9 hours	No	No	No	Less thasn 2 hour	No	No	Sometimes	No	No	No	8 to 11 years of age	Mother	Regular	3 to 6 days	Much	Severe pain	No	No	Yes	Yes	Yes	Yes	Yes	No	Neutral	Agree	Agree	Agree	Agree	Agree	Disagree
541	21	18 to 24 years of age	Unmarried	University level	Student	Urban	Large	More than 30000	No	No	No	Normal	1.524	20.67	Yes	No	Yes	7 to 9 hours	No	No	No	2 to 5 hours	Yes	No	Never	Always	No	No	12 to 14 years of age	Mother, Friends	Irregular	3 to 6 days	Normal	Mild pain	No	No	Yes	Yes	Don't Know	Yes	Yes	Yes	Disagree	Agree	Agree	Agree	Agree	Disagree	Disagree
542	21	18 to 24 years of age	Unmarried	University level	Student	Urban	Nuclear	15000 to 30000	No	No	No	Normal	1.6002	19.92	No	No	Yes	7 to 9 hours	No	No	No	2 to 5 hours	No	Yes	Everyday	Sometimes	No	Yes	8 to 11 years of age	Books/Article	Regular	3 to 6 days	Normal	Mild pain	No	No	Yes	Yes	Yes	Yes	Yes	Yes	Neutral	Neutral	Agree	Agree	Neutral	Neutral	Disagree
543	22	18 to 24 years of age	Unmarried	University level	Student	Rural	Nuclear	15000 to 30000	No	No	No	Normal	1.6256	21.95	Yes	No	No	Less tha 7hours	No	No	No	2 to 5 hours	Yes	No	Sometimes	Always	No	No	12 to 14 years of age	Mother	Irregular	3 to 6 days	Normal	Mild pain	No	No	Yes	Yes	Yes	Yes	Yes	Yes	Neutral	Agree	Agree	Agree	Neutral	Agree	Disagree
544	20	18 to 24 years of age	Unmarried	University level	Student	Urban	Nuclear	15000 to 30000	No	No	No	Underweight	1.5748	16.13	Yes	No	Yes	7 to 9 hours	Yes	No	No	2 to 5 hours	No	No	Sometimes	Sometimes	No	No	More than 14 years of age	Mother	Regular	3 to 6 days	Normal	Mild pain	No	Yes	Yes	Yes	Yes	Yes	Yes	Don't Know	Neutral	Agree	Agree	Agree	Agree	Agree	Disagree
545	21	18 to 24 years of age	Unmarried	University level	Student	Urban	Large	Less than 15000BDT	No	No	No	Normal	1.651	24.95	Yes	Yes	No	7 to 9 hours	No	No	No	2 to 5 hours	No	No	Never	No	No	No	12 to 14 years of age	Mother	Regular	more than 6 days	Normal	Mild pain	No	No	Yes	Yes	Yes	Yes	Yes	Don't Know	Agree	Agree	Agree	Agree	Agree	Agree	Disagree
546	23	18 to 24 years of age	Unmarried	University level	Student	Urban	Nuclear	Less than 15000BDT	Yes	No	No	Normal	1.524	19.81	Yes	Yes	Yes	Less tha 7hours	Yes	No	No	Less thasn 2 hour	Yes	No	Sometimes	Sometimes	No	No	12 to 14 years of age	Mother, Friends	Regular	3 to 6 days	Normal	Mild pain	No	Yes	Yes	Yes	Yes	Yes	Yes	Yes	Agree	Agree	Agree	Agree	Neutral	Agree	Disagree
547	24	18 to 24 years of age	Unmarried	University level	Student	Urban	Nuclear	More than 30000	Yes	No	No	Normal	1.6002	22.65	Yes	No	Yes	7 to 9 hours	No	No	No	2 to 5 hours	No	No	Sometimes	Always	No	No	12 to 14 years of age	Friends, Teacher, Books/Article	Regular	3 to 6 days	Normal	Mild pain	No	No	Yes	No	Yes	No	Yes	No	Neutral	Agree	Agree	Agree	Agree	Agree	Disagree
548	23	18 to 24 years of age	Unmarried	University level	Student	Urban	Nuclear	15000 to 30000	Yes	No	No	Normal	1.6002	21.48	Yes	No	Yes	7 to 9 hours	Yes	No	No	2 to 5 hours	Yes	No	Sometimes	Sometimes	No	Yes	12 to 14 years of age	Mother	Irregular	3 to 6 days	Comparable to low	Severe pain	Yes	Yes	Yes	Yes	Yes	Yes	Yes	Yes	Agree	Agree	Agree	Agree	Agree	Agree	Neutral
549	23	18 to 24 years of age	Unmarried	University level	Student	Urban	Nuclear	More than 30000	No	No	No	Normal	1.4986	19.15	No	Yes	Yes	7 to 9 hours	No	No	No	Less thasn 2 hour	No	No	Sometimes	No	No	No	12 to 14 years of age	Friends	Regular	3 to 6 days	Normal	Mild pain	No	No	Yes	Yes	Don't Know	Yes	Yes	Yes	Agree	Agree	Agree	Agree	Agree	Agree	Disagree
550	25	25 to 35 years	Unmarried	University level	Student	Urban	Large	More than 30000	No	No	No	Overweight	1.5494	27.08	No	No	No	7 to 9 hours	Yes	No	No	Morethan 5 hours	No	No	Sometimes	Sometimes	No	No	8 to 11 years of age	Teacher	Regular	3 to 6 days	Normal	Severe pain	Yes	Yes	Yes	Yes	Yes	Yes	Yes	Don't Know	Neutral	Agree	Agree	Agree	Disagree	Agree	Disagree
551	21	18 to 24 years of age	Unmarried	University level	Student	Urban	Nuclear	More than 30000	Yes	No	No	Normal	1.5494	24.58	Yes	No	Yes	Less tha 7hours	Yes	No	No	2 to 5 hours	Yes	No	Everyday	Sometimes	No	No	12 to 14 years of age	Mother, Friends, Telivision	Regular	3 to 6 days	Normal	Mild pain	Yes	No	Yes	Yes	Yes	Yes	Yes	Don't Know	Disagree	Agree	Agree	Agree	Agree	Agree	Disagree
552	22	18 to 24 years of age	Unmarried	University level	Student	Urban	Nuclear	15000 to 30000	No	No	No	Underweight	1.651	17.98	Yes	No	Yes	7 to 9 hours	Yes	No	No	Less thasn 2 hour	Yes	No	Everyday	Sometimes	No	No	12 to 14 years of age	Books/Article	Regular	3 to 6 days	Normal	Severe pain	No	No	Yes	Yes	Yes	Yes	Yes	Yes	Neutral	Agree	Agree	Agree	Disagree	Agree	Neutral
553	22	18 to 24 years of age	Unmarried	University level	Student	Urban	Nuclear	15000 to 30000	No	No	No	Underweight	1.524	16.79	No	No	Yes	7 to 9 hours	Yes	No	No	Morethan 5 hours	Yes	Yes	Everyday	Sometimes	No	Yes	12 to 14 years of age	Books/Article	Regular	3 to 6 days	Normal	Severe pain	No	Yes	Yes	Don't Know	Don't Know	Yes	Yes	Yes	Neutral	Agree	Agree	Agree	Disagree	Agree	Disagree
554	23	18 to 24 years of age	Unmarried	University level	Student	Urban	Nuclear	15000 to 30000	No	No	No	Normal	1.524	24.97	Yes	Yes	Yes	7 to 9 hours	No	No	No	Morethan 5 hours	No	No	Never	Sometimes	No	Yes	8 to 11 years of age	Friends	Regular	3 to 6 days	Normal	Mild pain	No	No	Yes	No	Yes	No	Yes	No	Agree	Agree	Agree	Agree	Agree	Agree	Disagree
555	24	18 to 24 years of age	Unmarried	University level	Student	Urban	Nuclear	15000 to 30000	No	No	No	Underweight	1.5748	16.94	No	Yes	Yes	7 to 9 hours	No	No	No	2 to 5 hours	No	No	Never	Sometimes	No	No	8 to 11 years of age	Mother	Regular	3 to 6 days	Normal	Mild pain	Yes	No	Yes	No	Yes	No	Yes	No	Neutral	Agree	Neutral	Neutral	Agree	Neutral	Disagree
556	24	18 to 24 years of age	Unmarried	University level	Student	Urban	Nuclear	More than 30000	No	No	No	Normal	1.6002	18.75	Yes	Yes	No	More than 9 hours	Yes	No	No	Morethan 5 hours	Yes	No	Sometimes	Sometimes	No	No	More than 14 years of age	Mother	Regular	3 to 6 days	Normal	Severe pain	No	No	Yes	No	Don't Know	Yes	Yes	Yes	Agree	Agree	Agree	Agree	Agree	Agree	Neutral
557	22	18 to 24 years of age	Unmarried	University level	Student	Rural	Nuclear	Less than 15000BDT	No	No	No	Normal	1.6002	22.65	Yes	Yes	No	7 to 9 hours	No	No	No	Less thasn 2 hour	No	No	Sometimes	Always	No	No	12 to 14 years of age	Mother	Regular	3 to 6 days	Comparable to low	Mild pain	No	No	No	Yes	Don't Know	Yes	Yes	Yes	Agree	Agree	Agree	Agree	Agree	Agree	Neutral
558	19	18 to 24 years of age	Unmarried	University level	Student	Urban	Large	15000 to 30000	Yes	No	No	Normal	1.524	24.11	Yes	Yes	Yes	Less tha 7hours	No	No	No	2 to 5 hours	Yes	No	Sometimes	Sometimes	No	Yes	8 to 11 years of age	Mother	Regular	3 to 6 days	Normal	No pain	No	No	Yes	Don't Know	Don't Know	Yes	Yes	Yes	Neutral	Agree	Agree	Agree	Disagree	Agree	Disagree
559	25	25 to 35 years	Married	Below University level	others	Rural	Nuclear	More than 30000	No	Yes	No	Normal	1.5621	24.59	Yes	No	Yes	Less tha 7hours	No	No	No	Less thasn 2 hour	No	No	Sometimes	No	No	No	12 to 14 years of age	Mother, Friends	Regular	more than 6 days	Normal	Severe pain	No	No	Yes	Yes	Yes	Yes	Yes	Yes	Agree	Agree	Agree	Agree	Agree	Agree	Disagree
560	21	18 to 24 years of age	Unmarried	University level	Student	Urban	Nuclear	More than 30000	No	No	No	Normal	1.5494	21.66	Yes	No	Yes	7 to 9 hours	Yes	No	No	2 to 5 hours	Yes	No	Sometimes	Always	No	No	12 to 14 years of age	Mother	Regular	3 to 6 days	Normal	Severe pain	No	No	Yes	Yes	Yes	Yes	Yes	Yes	Agree	Agree	Agree	Agree	Agree	Agree	Disagree
561	19	18 to 24 years of age	Unmarried	Below University level	Student	Urban	Nuclear	15000 to 30000	No	No	No	Normal	1.6764	20.64	Yes	Yes	Yes	7 to 9 hours	Yes	No	No	2 to 5 hours	No	No	Everyday	Sometimes	No	No	8 to 11 years of age	Mother, Friends	Regular	3 to 6 days	Normal	No pain	No	No	Yes	Yes	Yes	Yes	Yes	Don't Know	Agree	Agree	Agree	Agree	Agree	Agree	Neutral
562	18	18 to 24 years of age	Unmarried	Below University level	Student	Urban	Nuclear	More than 30000	No	No	No	Normal	1.6256	20.06	Yes	No	Yes	7 to 9 hours	No	No	No	Less thasn 2 hour	No	No	Everyday	Sometimes	No	No	12 to 14 years of age	Mother	Irregular	3 to 6 days	Comparable to low	Severe pain	No	No	Yes	Yes	Yes	Yes	Yes	Don't Know	Agree	Agree	Agree	Agree	Agree	Agree	Disagree
563	19	18 to 24 years of age	Unmarried	Below University level	Student	Urban	Nuclear	More than 30000	Yes	No	No	Normal	1.524	20.24	No	No	Yes	7 to 9 hours	Yes	No	No	2 to 5 hours	No	No	Sometimes	Sometimes	No	No	8 to 11 years of age	Mother	Regular	3 to 6 days	Normal	Mild pain	No	No	Yes	Yes	Yes	Yes	Yes	Yes	Disagree	Agree	Agree	Agree	Agree	Agree	Disagree
564	18	18 to 24 years of age	Unmarried	Below University level	Student	Urban	Nuclear	15000 to 30000	No	No	No	Underweight	1.6002	17.96	Yes	Yes	Yes	Less tha 7hours	Yes	No	No	Less thasn 2 hour	Yes	Yes	Sometimes	Sometimes	No	No	12 to 14 years of age	Mother	Regular	3 to 6 days	Normal	No pain	No	No	Yes	Yes	Yes	Yes	Yes	Yes	Agree	Agree	Agree	Agree	Agree	Agree	Disagree
565	18	18 to 24 years of age	Unmarried	Below University level	Student	Urban	Nuclear	More than 30000	No	No	Yes	Normal	1.5748	22.18	Yes	No	No	7 to 9 hours	No	No	No	Less thasn 2 hour	No	No	Sometimes	Sometimes	No	No	12 to 14 years of age	Mother	Irregular	more than 6 days	Normal	Mild pain	Yes	No	Don't Know	Yes	Don't Know	Don't Know	Yes	Yes	Neutral	Agree	Agree	Agree	Agree	Agree	Neutral
566	19	18 to 24 years of age	Unmarried	Below University level	Student	Urban	Nuclear	More than 30000	No	No	No	Normal	1.5748	22.18	Yes	Yes	No	7 to 9 hours	No	No	No	Less thasn 2 hour	Yes	Yes	Everyday	Sometimes	No	No	12 to 14 years of age	Mother, Friends, Teacher	Irregular	3 to 6 days	Normal	Severe pain	No	Yes	Yes	Yes	Yes	Yes	Yes	Yes	Agree	Agree	Agree	Agree	Agree	Agree	Neutral
567	20	18 to 24 years of age	Unmarried	Below University level	Student	Urban	Nuclear	More than 30000	No	No	No	Normal	1.6256	18.92	Yes	No	Yes	7 to 9 hours	Yes	No	No	2 to 5 hours	Yes	No	Sometimes	Sometimes	No	No	12 to 14 years of age	Mother	Regular	3 to 6 days	Normal	Mild pain	No	Yes	Yes	Yes	Yes	Yes	Yes	Yes	Agree	Agree	Agree	Agree	Agree	Agree	Disagree
568	27	25 to 35 years	Unmarried	University level	others	Urban	Nuclear	More than 30000	No	No	No	Normal	1.4478	20.51	No	Yes	No	Less tha 7hours	Yes	No	No	2 to 5 hours	Yes	Yes	Everyday	Always	No	No	12 to 14 years of age	Mother	Regular	3 to 6 days	Normal	No pain	Yes	Yes	Yes	Yes	No	Yes	Yes	Yes	Neutral	Agree	Agree	Agree	Agree	Agree	Neutral
570	19	18 to 24 years of age	Unmarried	Below University level	Student	Urban	Nuclear	More than 30000	No	No	No	Underweight	1.6256	18.16	No	No	No	Less tha 7hours	No	No	No	Morethan 5 hours	Yes	Yes	Everyday	Sometimes	No	No	12 to 14 years of age	Mother	Regular	3 to 6 days	Comparable to low	Mild pain	Yes	Yes	Yes	Yes	Yes	Yes	Yes	Yes	Neutral	Agree	Agree	Agree	Agree	Agree	Disagree
571	19	18 to 24 years of age	Unmarried	Below University level	Student	Urban	Nuclear	15000 to 30000	No	No	No	Normal	1.651	21.65	No	Yes	Yes	7 to 9 hours	Yes	No	No	Morethan 5 hours	Yes	No	Everyday	Sometimes	No	No	8 to 11 years of age	Mother	Regular	more than 6 days	Normal	Mild pain	No	No	Yes	Yes	Yes	Yes	Yes	Yes	Agree	Agree	Agree	Agree	Agree	Agree	Disagree
572	19	18 to 24 years of age	Unmarried	Below University level	Student	Urban	Nuclear	More than 30000	No	No	No	Overweight	1.6002	28.12	Yes	Yes	No	7 to 9 hours	Yes	No	No	Less thasn 2 hour	Yes	No	Sometimes	Always	No	No	12 to 14 years of age	Mother	Regular	3 to 6 days	Much	Severe pain	Yes	No	Yes	Yes	Yes	Yes	Yes	Yes	Neutral	Agree	Agree	Agree	Neutral	Agree	Disagree
573	23	18 to 24 years of age	Unmarried	University level	Student	Urban	Nuclear	More than 30000	Yes	No	No	Normal	1.5748	19.35	No	No	No	7 to 9 hours	Yes	No	No	2 to 5 hours	Yes	No	Everyday	Sometimes	No	No	8 to 11 years of age	Teacher	Regular	3 to 6 days	Normal	Mild pain	No	No	Yes	Yes	No	No	Yes	Yes	Agree	Agree	Agree	Agree	Agree	Agree	Disagree
574	19	18 to 24 years of age	Unmarried	Below University level	Student	Urban	Nuclear	More than 30000	No	No	No	Underweight	1.5494	18.12	Yes	No	Yes	7 to 9 hours	Yes	No	No	2 to 5 hours	No	No	Everyday	Always	No	No	12 to 14 years of age	Mother, Friends, Books/Article	Regular	more than 6 days	Normal	Mild pain	No	No	Yes	Yes	Yes	Yes	Yes	Yes	Neutral	Agree	Agree	Agree	Agree	Agree	Disagree
575	23	18 to 24 years of age	Unmarried	University level	Student	Urban	Nuclear	More than 30000	Yes	No	No	Normal	1.6002	22.26	Yes	No	No	Less tha 7hours	Yes	No	No	2 to 5 hours	Yes	Yes	Everyday	Always	No	No	12 to 14 years of age	Mother	Regular	3 to 6 days	Comparable to low	Severe pain	Yes	No	Yes	Yes	Yes	Yes	Yes	Yes	Neutral	Agree	Agree	Agree	Agree	Agree	Disagree
576	23	18 to 24 years of age	Unmarried	University level	Student	Urban	Nuclear	More than 30000	No	No	No	Overweight	1.5494	26.66	Yes	Yes	No	Less tha 7hours	Yes	No	No	Morethan 5 hours	Yes	No	Everyday	Sometimes	No	No	12 to 14 years of age	Mother, Friends, Telivision, Books/Article	Irregular	3 to 6 days	Comparable to low	Severe pain	No	No	Yes	Don't Know	Don't Know	Yes	Yes	No	Neutral	Agree	Agree	Agree	Agree	Agree	Disagree
577	23	18 to 24 years of age	Unmarried	University level	Student	Urban	Nuclear	15000 to 30000	No	No	No	Underweight	1.5494	16.66	No	No	No	7 to 9 hours	No	No	No	2 to 5 hours	No	No	Sometimes	Sometimes	No	Yes	12 to 14 years of age	Books/Article	Irregular	more than 6 days	Normal	Severe pain	Yes	Yes	Yes	Yes	Yes	Yes	Yes	Yes	Agree	Agree	Agree	Agree	Agree	Agree	Disagree
578	23	18 to 24 years of age	Married	University level	Student	Urban	Nuclear	15000 to 30000	Yes	Yes	Yes	Normal	1.6002	21.48	Yes	Yes	Yes	7 to 9 hours	No	No	No	2 to 5 hours	Yes	No	Sometimes	Sometimes	No	No	12 to 14 years of age	Mother, Friends, Telivision, Books/Article	Irregular	more than 6 days	Much	Mild pain	Yes	Yes	Yes	Yes	Yes	Yes	Yes	Yes	Agree	Agree	Agree	Agree	Agree	Agree	Disagree
579	22	18 to 24 years of age	Unmarried	University level	Student	Urban	Nuclear	More than 30000	No	No	No	Normal	1.5748	21.77	Yes	Yes	Yes	7 to 9 hours	Yes	No	No	2 to 5 hours	No	Yes	Never	Always	No	Yes	12 to 14 years of age	Mother, Friends, Telivision, Teacher, Books/Article	Regular	less tha 3 days	Comparable to low	Mild pain	Yes	Yes	Yes	Yes	Yes	Yes	Yes	Yes	Agree	Agree	Agree	Agree	Agree	Agree	Disagree
580	23	18 to 24 years of age	Unmarried	University level	Student	Urban	Nuclear	15000 to 30000	No	No	No	Normal	1.6002	23.82	Yes	No	No	Less tha 7hours	No	No	No	2 to 5 hours	No	Yes	Everyday	Sometimes	No	Yes	12 to 14 years of age	Friends	Regular	3 to 6 days	Normal	Severe pain	No	Yes	Yes	Yes	Yes	Yes	Yes	No	Agree	Agree	Agree	Agree	Agree	Agree	Neutral
581	19	18 to 24 years of age	Unmarried	Below University level	Student	Urban	Nuclear	Less than 15000BDT	No	No	No	Underweight	1.651	17.24	Yes	No	No	7 to 9 hours	Yes	No	No	Less thasn 2 hour	Yes	No	Everyday	No	No	No	12 to 14 years of age	Mother, Friends, Books/Article	Regular	3 to 6 days	Comparable to low	Severe pain	No	No	Yes	Yes	Don't Know	Yes	Yes	Don't Know	Agree	Agree	Agree	Agree	Agree	Agree	Agree
582	18	18 to 24 years of age	Unmarried	Below University level	Student	Urban	Large	More than 30000	Yes	No	No	Normal	1.5748	23.39	No	No	Yes	7 to 9 hours	No	No	No	Morethan 5 hours	No	Yes	Sometimes	Sometimes	No	Yes	12 to 14 years of age	Friends	Regular	3 to 6 days	Normal	Severe pain	No	Yes	Yes	Yes	Yes	Yes	Yes	No	Agree	Disagree	Agree	Agree	Agree	Agree	Disagree
583	19	18 to 24 years of age	Unmarried	Below University level	Student	Urban	Nuclear	More than 30000	No	No	No	Normal	1.524	23.25	Yes	No	No	Less tha 7hours	No	No	No	2 to 5 hours	Yes	No	Everyday	Sometimes	No	No	12 to 14 years of age	Mother	Regular	3 to 6 days	Normal	Mild pain	No	Yes	Yes	Don't Know	Don't Know	Yes	Yes	Don't Know	Neutral	Agree	Agree	Agree	Agree	Agree	Disagree
584	19	18 to 24 years of age	Unmarried	Below University level	Student	Urban	Nuclear	More than 30000	No	No	No	Normal	1.524	23.25	Yes	No	No	Less tha 7hours	No	No	No	2 to 5 hours	Yes	No	Everyday	Sometimes	No	No	8 to 11 years of age	Mother	Regular	3 to 6 days	Normal	Mild pain	Yes	Yes	Yes	Yes	Yes	Yes	Yes	Yes	Neutral	Agree	Agree	Agree	Agree	Agree	Disagree
585	24	18 to 24 years of age	Married	University level	Student	Rural	Nuclear	15000 to 30000	Yes	No	No	Overweight	1.6002	28.12	Yes	Yes	Yes	7 to 9 hours	Yes	No	No	Less thasn 2 hour	Yes	No	Sometimes	Always	No	No	12 to 14 years of age	Mother	Irregular	3 to 6 days	Normal	Mild pain	Yes	No	Yes	No	Yes	Yes	Yes	Yes	Agree	Agree	Agree	Agree	Agree	Neutral	Disagree
586	19	18 to 24 years of age	Unmarried	Below University level	Student	Urban	Nuclear	More than 30000	No	No	No	Normal	1.6002	19.53	Yes	No	Yes	7 to 9 hours	No	No	No	2 to 5 hours	No	No	Everyday	Sometimes	No	No	12 to 14 years of age	Friends	Regular	3 to 6 days	Normal	Mild pain	No	No	No	Don't Know	No	Yes	Yes	No	Neutral	Agree	Agree	Agree	Agree	Agree	Disagree
587	22	18 to 24 years of age	Married	University level	Student	Urban	Nuclear	15000 to 30000	No	No	No	Overweight	1.5748	25	Yes	No	No	7 to 9 hours	Yes	No	No	Morethan 5 hours	Yes	Yes	Sometimes	Sometimes	No	No	12 to 14 years of age	Friends	Irregular	more than 6 days	Much	Mild pain	No	Yes	Yes	Don't Know	Yes	Yes	Yes	Yes	Agree	Agree	Agree	Agree	Agree	Agree	Neutral
589	24	18 to 24 years of age	Unmarried	University level	Student	Urban	Nuclear	15000 to 30000	Yes	No	No	Overweight	1.5748	26.61	Yes	No	No	7 to 9 hours	No	No	No	2 to 5 hours	No	No	Sometimes	Sometimes	Yes	No	12 to 14 years of age	Friends	Regular	3 to 6 days	Normal	Mild pain	Yes	Yes	Yes	Don't Know	Yes	Yes	Yes	Yes	Neutral	Neutral	Disagree	Neutral	Neutral	Disagree	Neutral
590	23	18 to 24 years of age	Unmarried	University level	Student	Urban	Nuclear	More than 30000	No	No	No	Normal	1.6002	21.87	Yes	Yes	No	More than 9 hours	Yes	No	No	2 to 5 hours	Yes	No	Sometimes	Always	No	No	12 to 14 years of age	Mother	Regular	3 to 6 days	Comparable to low	Mild pain	No	No	Yes	Yes	Yes	Yes	Yes	Don't Know	Agree	Agree	Agree	Agree	Agree	Agree	Disagree
591	19	18 to 24 years of age	Unmarried	Below University level	Student	Urban	Nuclear	More than 30000	No	No	No	Underweight	1.651	17.61	Yes	No	Yes	Less tha 7hours	No	No	No	2 to 5 hours	Yes	Yes	Everyday	Sometimes	No	No	12 to 14 years of age	Mother, Friends	Irregular	3 to 6 days	Comparable to low	Mild pain	Yes	Yes	Yes	Yes	Yes	Yes	Yes	Don't Know	Agree	Agree	Agree	Agree	Agree	Agree	Disagree
592	20	18 to 24 years of age	Unmarried	University level	Student	Urban	Nuclear	Less than 15000BDT	No	No	No	Underweight	1.5748	17.34	No	Yes	Yes	Less tha 7hours	No	No	No	Morethan 5 hours	No	No	Sometimes	No	No	No	12 to 14 years of age	Books/Article	Regular	3 to 6 days	Normal	Mild pain	No	No	Yes	Yes	Don't Know	No	Yes	No	Agree	Agree	Agree	Agree	Agree	Agree	Disagree
593	21	18 to 24 years of age	Unmarried	University level	Student	Urban	Nuclear	More than 30000	Yes	No	No	Overweight	1.5748	25.08	Yes	No	Yes	7 to 9 hours	Yes	No	No	2 to 5 hours	Yes	No	Sometimes	Sometimes	No	Yes	12 to 14 years of age	Mother, Books/Article	Irregular	more than 6 days	Much	Severe pain	No	No	Yes	Don't Know	Don't Know	Yes	Yes	Yes	Agree	Agree	Agree	Agree	Agree	Agree	Disagree
594	22	18 to 24 years of age	Unmarried	University level	Student	Urban	Nuclear	More than 30000	Yes	No	No	Normal	1.6383	23.1	Yes	Yes	No	7 to 9 hours	No	No	No	2 to 5 hours	Yes	No	Everyday	Always	No	No	8 to 11 years of age	Friends, Teacher, Books/Article	Irregular	less tha 3 days	Comparable to low	No pain	No	No	Yes	Yes	Don't Know	Yes	Yes	Yes	Agree	Agree	Agree	Agree	Disagree	Agree	Disagree
595	21	18 to 24 years of age	Unmarried	University level	Student	Urban	Nuclear	More than 30000	No	No	No	Normal	1.5748	24.6	No	Yes	Yes	Less tha 7hours	Yes	No	No	2 to 5 hours	Yes	No	Sometimes	Sometimes	No	Yes	12 to 14 years of age	Mother	Regular	3 to 6 days	Comparable to low	No pain	No	No	Yes	Yes	Yes	Yes	Yes	Yes	Neutral	Agree	Agree	Agree	Agree	Agree	Disagree
596	22	18 to 24 years of age	Unmarried	University level	Student	Urban	Nuclear	15000 to 30000	No	No	No	Normal	1.651	23.48	Yes	Yes	No	Less tha 7hours	Yes	No	No	Less thasn 2 hour	Yes	No	Everyday	Always	No	No	12 to 14 years of age	Mother	Regular	3 to 6 days	Normal	Mild pain	No	No	Yes	Yes	Yes	Yes	Yes	Yes	Neutral	Agree	Agree	Agree	Agree	Agree	Neutral
597	21	18 to 24 years of age	Unmarried	University level	Student	Rural	Nuclear	Less than 15000BDT	No	No	No	Normal	1.5748	20.97	Yes	No	No	7 to 9 hours	Yes	No	No	2 to 5 hours	Yes	No	Sometimes	Sometimes	No	No	12 to 14 years of age	Mother	Regular	less tha 3 days	Normal	Mild pain	No	No	Yes	Don't Know	Yes	Yes	Yes	Yes	Agree	Agree	Agree	Agree	Agree	Agree	Neutral
598	20	18 to 24 years of age	Unmarried	University level	Student	Urban	Nuclear	15000 to 30000	No	No	No	Overweight	1.5494	27.49	No	Yes	Yes	Less tha 7hours	No	No	No	2 to 5 hours	Yes	No	Sometimes	Always	No	No	12 to 14 years of age	Mother	Regular	3 to 6 days	Normal	Mild pain	No	Yes	Yes	Yes	Yes	Yes	Yes	Yes	Agree	Agree	Agree	Agree	Agree	Agree	Disagree
599	19	18 to 24 years of age	Unmarried	University level	Student	Urban	Nuclear	Less than 15000BDT	No	No	No	Normal	1.5494	22.49	Yes	No	Yes	Less tha 7hours	No	No	No	2 to 5 hours	No	No	Everyday	Sometimes	No	No	12 to 14 years of age	Mother	Regular	3 to 6 days	Comparable to low	Severe pain	No	Yes	Yes	Yes	Yes	Yes	Yes	Yes	Agree	Agree	Agree	Agree	Agree	Agree	Neutral
600	32	25 to 35 years	Married	University level	employee	Urban	Nuclear	More than 30000	Yes	Yes	Yes	Normal	1.6002	23.43	Yes	Yes	Yes	Less tha 7hours	Yes	No	No	Less thasn 2 hour	Yes	Yes	Everyday	Sometimes	No	No	12 to 14 years of age	Mother, Friends, Telivision, Books/Article	Regular	3 to 6 days	Normal	Mild pain	Yes	Yes	Yes	Don't Know	Yes	Yes	Yes	Yes	Agree	Agree	Agree	Agree	Agree	Agree	Disagree
601	22	18 to 24 years of age	Unmarried	University level	Student	Urban	Nuclear	15000 to 30000	No	No	No	Normal	1.5748	21.77	Yes	Yes	No	More than 9 hours	Yes	No	No	Morethan 5 hours	Yes	No	Sometimes	Always	No	No	8 to 11 years of age	Mother, Telivision, Books/Article	Regular	3 to 6 days	Normal	Mild pain	Yes	Yes	Yes	Yes	Don't Know	Yes	Yes	Yes	Agree	Agree	Agree	Agree	Agree	Agree	Agree
602	22	18 to 24 years of age	Unmarried	University level	Student	Urban	Nuclear	15000 to 30000	No	No	No	Overweight	1.5748	28.23	No	No	Yes	7 to 9 hours	No	No	No	2 to 5 hours	No	No	Sometimes	Sometimes	No	No	12 to 14 years of age	Mother	Regular	3 to 6 days	Normal	Mild pain	Yes	No	Yes	Don't Know	Don't Know	Yes	No	Yes	Agree	Agree	Agree	Agree	Agree	Agree	Agree
603	23	18 to 24 years of age	Unmarried	University level	Student	Urban	Nuclear	More than 30000	No	No	No	Normal	1.5494	24.16	Yes	No	No	7 to 9 hours	Yes	No	No	2 to 5 hours	No	No	Sometimes	Always	No	No	12 to 14 years of age	Books/Article	Regular	3 to 6 days	Normal	No pain	No	No	Yes	Yes	Yes	Yes	Yes	Yes	Agree	Agree	Agree	Agree	Agree	Agree	Agree
604	22	18 to 24 years of age	Unmarried	University level	Student	Urban	Large	15000 to 30000	No	No	No	Underweight	1.4986	17.81	No	Yes	Yes	Less tha 7hours	No	No	No	2 to 5 hours	Yes	No	Everyday	Sometimes	No	No	12 to 14 years of age	Mother	Regular	3 to 6 days	Normal	Severe pain	No	No	Yes	Yes	Yes	Yes	Yes	No	Neutral	Agree	Agree	Agree	Agree	Agree	Disagree
605	20	18 to 24 years of age	Unmarried	University level	Student	Urban	Nuclear	More than 30000	No	No	No	Normal	1.6002	23.43	Yes	No	Yes	7 to 9 hours	No	No	No	2 to 5 hours	No	No	Sometimes	Sometimes	No	No	12 to 14 years of age	Mother	Regular	3 to 6 days	Normal	Mild pain	No	No	Yes	Yes	Yes	No	Yes	No	Disagree	Agree	Agree	Agree	Agree	Agree	Disagree
606	18	18 to 24 years of age	Unmarried	Below University level	Student	Urban	Nuclear	More than 30000	No	No	No	Normal	1.7018	21.41	Yes	Yes	Yes	7 to 9 hours	No	No	No	Less thasn 2 hour	No	No	Everyday	Sometimes	No	No	More than 14 years of age	Friends	Regular	less tha 3 days	Normal	No pain	No	No	Yes	Yes	Yes	Yes	Yes	Yes	Neutral	Agree	Agree	Agree	Agree	Agree	Disagree
608	22	18 to 24 years of age	Unmarried	University level	Student	Rural	Nuclear	Less than 15000BDT	Yes	No	No	Underweight	1.524	18.08	Yes	Yes	No	More than 9 hours	Yes	No	No	2 to 5 hours	Yes	No	Sometimes	Sometimes	No	No	12 to 14 years of age	Mother	Regular	less tha 3 days	Much	Mild pain	Yes	No	Yes	Yes	Don't Know	Yes	Yes	Yes	Agree	Agree	Agree	Agree	Agree	Agree	Neutral
609	24	18 to 24 years of age	Unmarried	University level	Student	Rural	Nuclear	More than 30000	No	No	No	Normal	1.6256	19.3	Yes	No	Yes	7 to 9 hours	Yes	No	No	2 to 5 hours	Yes	No	Sometimes	Sometimes	No	No	12 to 14 years of age	Others	Regular	3 to 6 days	Normal	Mild pain	No	Yes	Yes	Yes	Yes	Yes	Yes	Yes	Neutral	Agree	Agree	Agree	Neutral	Agree	Disagree
610	19	18 to 24 years of age	Unmarried	Below University level	Student	Urban	Nuclear	More than 30000	No	No	No	Normal	1.651	24.95	Yes	No	Yes	7 to 9 hours	Yes	No	No	Morethan 5 hours	No	No	Everyday	No	No	No	12 to 14 years of age	Mother	Regular	more than 6 days	Normal	Mild pain	No	No	Yes	Yes	Yes	Yes	Yes	Yes	Agree	Agree	Agree	Agree	Agree	Agree	Disagree
611	19	18 to 24 years of age	Unmarried	Below University level	Student	Urban	Nuclear	More than 30000	No	No	No	Normal	1.5748	22.58	No	No	Yes	Less tha 7hours	Yes	No	No	2 to 5 hours	No	No	Sometimes	Sometimes	No	No	8 to 11 years of age	Mother	Regular	3 to 6 days	Normal	Mild pain	Yes	Yes	Yes	Yes	Yes	Yes	Yes	Yes	Agree	Agree	Agree	Agree	Agree	Agree	Disagree
612	18	18 to 24 years of age	Unmarried	Below University level	Student	Urban	Nuclear	More than 30000	No	No	No	Normal	1.6002	21.09	Yes	No	No	More than 9 hours	Yes	No	No	Morethan 5 hours	No	No	Everyday	Sometimes	No	No	12 to 14 years of age	Mother, Friends	Irregular	3 to 6 days	Normal	No pain	No	No	Yes	Yes	Yes	Yes	Yes	No	Agree	Agree	Agree	Agree	Agree	Agree	Agree
613	22	18 to 24 years of age	Unmarried	University level	Student	Urban	Large	15000 to 30000	No	No	No	Normal	1.5748	22.18	Yes	Yes	No	Less tha 7hours	Yes	No	No	2 to 5 hours	Yes	No	Never	Sometimes	No	No	12 to 14 years of age	Books/Article	Regular	3 to 6 days	Normal	Severe pain	No	No	Yes	Don't Know	Yes	Yes	Yes	Yes	Neutral	Agree	Agree	Agree	Agree	Agree	Disagree
614	19	18 to 24 years of age	Unmarried	Below University level	Student	Urban	Nuclear	More than 30000	No	No	No	Normal	1.5494	19.16	No	No	No	7 to 9 hours	Yes	No	No	Morethan 5 hours	Yes	No	Everyday	Sometimes	No	No	12 to 14 years of age	Friends	Irregular	more than 6 days	Normal	Mild pain	No	No	Yes	Yes	Yes	Yes	Yes	Yes	Agree	Agree	Agree	Agree	Agree	Disagree	Disagree
616	22	18 to 24 years of age	Married	University level	Student	Urban	Nuclear	15000 to 30000	No	No	No	Normal	1.5494	24.58	Yes	Yes	No	7 to 9 hours	Yes	No	No	Morethan 5 hours	Yes	No	Everyday	Always	No	No	8 to 11 years of age	Mother	Regular	3 to 6 days	Normal	Mild pain	No	Yes	Yes	Yes	Don't Know	No	Yes	Yes	Neutral	Agree	Agree	Agree	Agree	Neutral	Disagree
617	19	18 to 24 years of age	Unmarried	Below University level	Student	Urban	Large	Less than 15000BDT	No	No	No	Normal	1.5748	19.76	Yes	Yes	Yes	Less tha 7hours	No	No	No	2 to 5 hours	No	No	Never	No	No	No	12 to 14 years of age	Mother	Regular	less tha 3 days	Normal	Severe pain	No	No	Yes	Yes	Don't Know	Yes	Yes	Yes	Agree	Agree	Agree	Agree	Neutral	Agree	Neutral
618	21	18 to 24 years of age	Married	University level	Student	Urban	Nuclear	More than 30000	No	No	Yes	Overweight	1.7018	28.31	Yes	No	Yes	7 to 9 hours	Yes	No	No	2 to 5 hours	Yes	No	Sometimes	Sometimes	No	No	12 to 14 years of age	Mother	Regular	3 to 6 days	Normal	Mild pain	No	No	Yes	Don't Know	Don't Know	Yes	Yes	Yes	Agree	Agree	Agree	Agree	Agree	Agree	Neutral
619	22	18 to 24 years of age	Unmarried	University level	Student	Urban	Large	More than 30000	Yes	No	No	Normal	1.6002	19.53	No	Yes	No	Less tha 7hours	Yes	No	No	Less thasn 2 hour	Yes	Yes	Sometimes	Sometimes	No	No	8 to 11 years of age	Mother	Regular	3 to 6 days	Normal	Mild pain	No	Yes	Yes	Yes	Yes	Yes	Yes	Yes	Disagree	Disagree	Disagree	Disagree	Disagree	Disagree	Disagree
620	22	18 to 24 years of age	Unmarried	Below University level	Student	Urban	Nuclear	More than 30000	No	No	No	Normal	1.524	18.94	Yes	No	Yes	Less tha 7hours	Yes	No	No	2 to 5 hours	Yes	No	Everyday	Always	No	Yes	12 to 14 years of age	Mother	Irregular	less tha 3 days	Comparable to low	Mild pain	No	No	Yes	Yes	Yes	Yes	Yes	Yes	Neutral	Agree	Agree	Agree	Agree	Agree	Neutral
621	21	18 to 24 years of age	Unmarried	University level	Student	Urban	Nuclear	More than 30000	No	No	No	Normal	1.5748	20.16	Yes	Yes	No	Less tha 7hours	No	No	No	Morethan 5 hours	No	Yes	Everyday	Always	No	Yes	12 to 14 years of age	Others	Regular	more than 6 days	Comparable to low	Mild pain	No	No	Yes	Yes	No	Yes	Yes	Yes	Neutral	Agree	Agree	Agree	Agree	Agree	Neutral
622	22	18 to 24 years of age	Unmarried	University level	Student	Urban	Large	Less than 15000BDT	No	No	No	Normal	1.5748	22.58	Yes	No	Yes	7 to 9 hours	Yes	No	No	2 to 5 hours	Yes	No	Everyday	Sometimes	No	Yes	12 to 14 years of age	Mother	Irregular	3 to 6 days	Much	Severe pain	No	Yes	Yes	Yes	Yes	Yes	Yes	Yes	Neutral	Agree	Agree	Agree	Neutral	Agree	Disagree
623	25	25 to 35 years	Married	University level	others	Urban	Nuclear	More than 30000	Yes	No	No	Normal	1.6256	20.81	Yes	Yes	Yes	Less tha 7hours	Yes	No	No	2 to 5 hours	Yes	No	Sometimes	Sometimes	No	No	12 to 14 years of age	Books/Article	Irregular	3 to 6 days	Normal	Severe pain	No	Yes	Yes	Yes	Yes	No	Yes	Don't Know	Agree	Agree	Agree	Agree	Agree	Agree	Disagree
624	22	18 to 24 years of age	Unmarried	University level	Student	Urban	Nuclear	15000 to 30000	No	No	No	Normal	1.524	18.51	Yes	No	No	7 to 9 hours	Yes	No	No	Morethan 5 hours	Yes	No	Sometimes	Sometimes	No	No	12 to 14 years of age	Friends	Regular	3 to 6 days	Normal	Severe pain	No	No	No	Yes	Don't Know	Yes	No	No	Agree	Agree	Agree	Agree	Agree	Agree	Disagree
625	29	25 to 35 years	Married	University level	employee	Urban	Nuclear	More than 30000	Yes	No	No	Overweight	1.651	27.7	Yes	No	No	7 to 9 hours	Yes	No	No	Morethan 5 hours	No	No	Everyday	Sometimes	No	No	12 to 14 years of age	Teacher	Irregular	3 to 6 days	Much	Severe pain	Yes	Yes	Yes	Yes	Don't Know	Yes	Yes	Yes	Agree	Agree	Agree	Agree	Agree	Agree	Agree
626	25	25 to 35 years	Married	University level	employee	Urban	Nuclear	More than 30000	Yes	No	No	Overweight	1.6764	27.4	Yes	Yes	No	7 to 9 hours	Yes	No	No	Morethan 5 hours	Yes	No	Sometimes	Always	No	No	12 to 14 years of age	Mother	Regular	3 to 6 days	Normal	Mild pain	No	Yes	Yes	Yes	Yes	Yes	Yes	Don't Know	Agree	Agree	Agree	Agree	Agree	Agree	Disagree
627	21	18 to 24 years of age	Unmarried	University level	Student	Rural	Large	15000 to 30000	No	No	No	Normal	1.5748	24.19	Yes	No	No	7 to 9 hours	No	No	No	Less thasn 2 hour	Yes	No	Sometimes	Always	No	No	12 to 14 years of age	Mother, Friends, Books/Article	Regular	3 to 6 days	Normal	No pain	Yes	Yes	Yes	Yes	Don't Know	Yes	Yes	Yes	Agree	Agree	Agree	Agree	Agree	Agree	Disagree
628	23	18 to 24 years of age	Unmarried	University level	Student	Urban	Nuclear	More than 30000	Yes	No	No	Overweight	1.6764	26.69	Yes	No	No	7 to 9 hours	No	No	No	2 to 5 hours	Yes	No	Everyday	Always	No	No	8 to 11 years of age	Mother	Regular	less tha 3 days	Normal	Severe pain	No	No	Yes	Yes	Yes	No	Yes	Yes	Neutral	Agree	Agree	Agree	Neutral	Neutral	Disagree
629	25	25 to 35 years	Married	University level	employee	Urban	Nuclear	15000 to 30000	Yes	No	No	Normal	1.5494	19.99	Yes	Yes	Yes	Less tha 7hours	Yes	No	No	2 to 5 hours	Yes	No	Sometimes	Sometimes	No	No	8 to 11 years of age	Mother	Regular	3 to 6 days	Normal	Mild pain	Yes	Yes	Yes	Yes	Yes	Yes	Yes	Don't Know	Agree	Agree	Agree	Agree	Agree	Agree	Neutral
630	25	25 to 35 years	Unmarried	University level	employee	Urban	Nuclear	15000 to 30000	No	No	No	Normal	1.5748	19.35	No	No	Yes	7 to 9 hours	Yes	No	No	2 to 5 hours	Yes	No	Everyday	Always	No	No	12 to 14 years of age	Mother, Friends, Books/Article	Regular	3 to 6 days	Normal	No pain	No	No	Yes	Yes	Yes	Yes	Yes	Yes	Neutral	Agree	Agree	Agree	Agree	Agree	Disagree
631	18	18 to 24 years of age	Unmarried	University level	Student	Urban	Nuclear	15000 to 30000	No	No	No	Underweight	1.651	17.61	Yes	No	Yes	Less tha 7hours	Yes	No	No	Less thasn 2 hour	Yes	No	Sometimes	No	No	No	8 to 11 years of age	Mother	Regular	3 to 6 days	Normal	No pain	No	No	Yes	Yes	Yes	Yes	Yes	Yes	Neutral	Agree	Neutral	Agree	Neutral	Neutral	Neutral
632	23	18 to 24 years of age	Unmarried	University level	Student	Urban	Nuclear	Less than 15000BDT	No	No	No	Underweight	1.6256	15.52	No	No	No	Less tha 7hours	No	No	No	Morethan 5 hours	Yes	No	Everyday	Sometimes	No	No	12 to 14 years of age	Books/Article	Regular	3 to 6 days	Comparable to low	Mild pain	No	No	Yes	Yes	Yes	Yes	Yes	Yes	Neutral	Agree	Agree	Agree	Agree	Agree	Disagree
633	23	18 to 24 years of age	Unmarried	University level	Student	Urban	Nuclear	More than 30000	No	No	No	Normal	1.651	23.11	Yes	No	No	7 to 9 hours	Yes	No	No	Morethan 5 hours	No	Yes	Everyday	Always	No	No	12 to 14 years of age	Mother	Regular	3 to 6 days	Normal	Mild pain	No	No	Yes	Yes	Don't Know	Yes	Yes	Don't Know	Agree	Agree	Agree	Agree	Agree	Agree	Neutral
634	23	18 to 24 years of age	Unmarried	Below University level	Student	Urban	Nuclear	Less than 15000BDT	Yes	No	No	Normal	1.5748	22.58	Yes	No	No	Less tha 7hours	Yes	No	No	2 to 5 hours	No	No	Everyday	Sometimes	No	No	12 to 14 years of age	Mother	Regular	3 to 6 days	Comparable to low	Severe pain	No	No	Yes	Yes	Yes	Yes	Yes	Yes	Agree	Agree	Agree	Agree	Agree	Agree	Disagree
635	24	18 to 24 years of age	Unmarried	University level	Student	Urban	Large	More than 30000	No	No	No	Normal	1.5494	23.33	Yes	No	Yes	7 to 9 hours	Yes	No	No	2 to 5 hours	Yes	Yes	Everyday	Sometimes	No	No	12 to 14 years of age	Friends	Regular	3 to 6 days	Normal	Severe pain	Yes	Yes	Yes	Yes	Yes	Yes	Yes	Yes	Agree	Agree	Agree	Agree	Agree	Agree	Agree
636	24	18 to 24 years of age	Unmarried	University level	Student	Urban	Nuclear	More than 30000	Yes	No	No	Normal	1.6002	24.21	Yes	No	Yes	7 to 9 hours	No	No	No	2 to 5 hours	No	No	Sometimes	Sometimes	No	No	8 to 11 years of age	Mother	Regular	3 to 6 days	Normal	Mild pain	No	No	Yes	Yes	Don't Know	Yes	Yes	No	Agree	Agree	Agree	Agree	Agree	Agree	Agree
637	24	18 to 24 years of age	Unmarried	University level	Student	Urban	Nuclear	More than 30000	No	No	No	Overweight	1.5494	36.24	Yes	No	Yes	7 to 9 hours	No	No	No	2 to 5 hours	No	No	Never	Sometimes	No	No	12 to 14 years of age	Friends	Irregular	3 to 6 days	Normal	Mild pain	No	Yes	Yes	Yes	Yes	No	Yes	Yes	Agree	Agree	Agree	Agree	Agree	Agree	Disagree
638	23	18 to 24 years of age	Unmarried	University level	Student	Urban	Nuclear	Less than 15000BDT	No	No	No	Normal	1.5748	18.95	Yes	Yes	Yes	7 to 9 hours	Yes	No	No	Morethan 5 hours	No	No	Everyday	Sometimes	No	Yes	12 to 14 years of age	Mother, Friends, Teacher	Regular	3 to 6 days	Normal	Mild pain	No	No	Yes	Yes	Yes	Yes	Yes	Yes	Agree	Agree	Agree	Agree	Agree	Agree	Disagree
639	22	18 to 24 years of age	Unmarried	University level	Student	Urban	Nuclear	More than 30000	No	No	No	Overweight	1.6002	25.77	Yes	No	No	7 to 9 hours	No	No	No	2 to 5 hours	No	No	Everyday	Sometimes	No	No	12 to 14 years of age	Friends	Regular	3 to 6 days	Normal	Severe pain	Yes	No	Yes	Yes	Yes	Yes	Yes	Yes	Neutral	Agree	Agree	Agree	Agree	Agree	Disagree
640	28	25 to 35 years	Married	University level	others	Urban	Large	More than 30000	Yes	Yes	No	Normal	1.6764	19.21	Yes	No	Yes	Less tha 7hours	No	No	No	Less thasn 2 hour	No	No	Everyday	Always	No	No	12 to 14 years of age	Mother	Regular	3 to 6 days	Normal	Mild pain	Yes	Yes	Yes	Yes	Yes	Yes	Yes	Yes	Agree	Agree	Agree	Agree	Agree	Agree	Neutral
641	22	18 to 24 years of age	Unmarried	University level	Student	Urban	Large	Less than 15000BDT	No	No	No	Underweight	1.5748	17.34	No	Yes	Yes	Less tha 7hours	Yes	No	No	Less thasn 2 hour	Yes	No	Everyday	Sometimes	No	No	12 to 14 years of age	Mother	Regular	3 to 6 days	Normal	No pain	No	No	Yes	Yes	Yes	Yes	Yes	Yes	Agree	Agree	Agree	Agree	Agree	Agree	Disagree
642	22	18 to 24 years of age	Unmarried	University level	Student	Urban	Nuclear	More than 30000	No	No	No	Normal	1.5494	22.49	Yes	Yes	Yes	Less tha 7hours	Yes	No	No	2 to 5 hours	Yes	No	Sometimes	Sometimes	No	No	12 to 14 years of age	Mother, Friends	Regular	3 to 6 days	Normal	Mild pain	No	No	Yes	Yes	Yes	Yes	Yes	Yes	Agree	Agree	Agree	Agree	Agree	Agree	Neutral
643	23	18 to 24 years of age	Unmarried	University level	Student	Urban	Nuclear	15000 to 30000	No	No	No	Normal	1.4986	23.15	No	No	No	Less tha 7hours	Yes	No	No	2 to 5 hours	Yes	No	Everyday	Always	No	No	12 to 14 years of age	Books/Article	Regular	3 to 6 days	Normal	Severe pain	No	No	Yes	Yes	Yes	Yes	Yes	Yes	Neutral	Agree	Agree	Agree	Agree	Agree	Neutral
644	23	18 to 24 years of age	Unmarried	University level	Student	Urban	Nuclear	More than 30000	No	No	No	Underweight	1.5748	16.94	No	No	No	7 to 9 hours	No	No	No	Less thasn 2 hour	No	No	Everyday	Always	No	No	12 to 14 years of age	Mother	Regular	3 to 6 days	Normal	Mild pain	No	No	Yes	Yes	Yes	Yes	Yes	Yes	Agree	Agree	Agree	Agree	Agree	Agree	Disagree
645	22	18 to 24 years of age	Unmarried	University level	Student	Urban	Nuclear	More than 30000	No	No	No	Normal	1.524	19.38	Yes	No	No	Less tha 7hours	Yes	No	No	Less thasn 2 hour	Yes	No	Everyday	No	No	No	8 to 11 years of age	Mother	Irregular	more than 6 days	Normal	Mild pain	No	Yes	Yes	Yes	Don't Know	Yes	Yes	Yes	Agree	Agree	Agree	Agree	Agree	Agree	Neutral
646	23	18 to 24 years of age	Unmarried	University level	Student	Urban	Nuclear	More than 30000	Yes	No	No	Underweight	1.651	18.34	Yes	Yes	Yes	Less tha 7hours	Yes	No	No	Morethan 5 hours	Yes	No	Sometimes	No	No	Yes	12 to 14 years of age	Mother	Regular	3 to 6 days	Normal	Severe pain	No	No	Yes	Yes	Yes	Yes	Yes	Yes	Neutral	Agree	Agree	Agree	Agree	Agree	Disagree
647	21	18 to 24 years of age	Unmarried	University level	Student	Urban	Nuclear	15000 to 30000	No	No	No	Underweight	1.5748	16.53	No	No	No	7 to 9 hours	Yes	No	No	2 to 5 hours	No	No	Sometimes	Sometimes	No	No	12 to 14 years of age	Teacher	Irregular	3 to 6 days	Normal	No pain	No	No	Yes	Yes	Yes	Yes	Yes	Yes	Agree	Agree	Agree	Agree	Agree	Disagree	Neutral
648	22	18 to 24 years of age	Married	University level	others	Urban	Large	More than 30000	No	No	No	Overweight	1.3208	27.51	Yes	No	Yes	7 to 9 hours	Yes	No	No	2 to 5 hours	Yes	No	Never	Sometimes	No	No	More than 14 years of age	Mother	Regular	3 to 6 days	Normal	Severe pain	No	Yes	Yes	No	Yes	Yes	Yes	Yes	Agree	Agree	Agree	Agree	Agree	Agree	Disagree
649	20	18 to 24 years of age	Unmarried	University level	Student	Urban	Nuclear	More than 30000	No	No	No	Normal	1.5748	21.37	Yes	Yes	No	7 to 9 hours	Yes	No	No	Morethan 5 hours	Yes	No	Sometimes	Sometimes	No	No	12 to 14 years of age	Mother, Books/Article	Irregular	more than 6 days	Much	Severe pain	No	Yes	Yes	Yes	Yes	Yes	Yes	Yes	Agree	Agree	Agree	Agree	Neutral	Agree	Neutral
650	24	18 to 24 years of age	Unmarried	University level	Unemployed	Rural	Large	More than 30000	No	No	No	Normal	1.5748	21.77	Yes	Yes	Yes	Less tha 7hours	No	No	No	2 to 5 hours	No	No	Everyday	Sometimes	No	No	12 to 14 years of age	Teacher	Regular	3 to 6 days	Normal	No pain	No	No	Yes	Yes	Yes	Yes	Yes	Yes	Agree	Agree	Agree	Agree	Agree	Agree	Neutral
651	22	18 to 24 years of age	Unmarried	University level	Student	Urban	Nuclear	More than 30000	No	No	No	Normal	1.651	19.81	Yes	Yes	Yes	7 to 9 hours	Yes	No	No	2 to 5 hours	Yes	No	Everyday	Sometimes	No	No	8 to 11 years of age	Mother	Regular	3 to 6 days	Normal	Severe pain	No	No	Yes	Don't Know	Don't Know	Don't Know	Yes	No	Agree	Agree	Agree	Agree	Agree	Agree	Neutral
652	22	18 to 24 years of age	Unmarried	University level	Student	Urban	Nuclear	15000 to 30000	No	No	No	Underweight	1.651	18.34	Yes	No	No	7 to 9 hours	Yes	No	No	Morethan 5 hours	Yes	No	Everyday	Sometimes	No	No	12 to 14 years of age	Friends	Regular	3 to 6 days	Comparable to low	Severe pain	No	No	Yes	Don't Know	Don't Know	Yes	Yes	Don't Know	Neutral	Agree	Agree	Agree	Agree	Agree	Disagree
653	35	25 to 35 years	Married	Below University level	others	Rural	Nuclear	More than 30000	Yes	Yes	Yes	Normal	1.524	20.67	Yes	No	Yes	Less tha 7hours	No	No	No	Less thasn 2 hour	No	No	Everyday	Always	No	No	12 to 14 years of age	Friends, Telivision, Books/Article	Regular	3 to 6 days	Normal	No pain	No	No	Yes	Yes	Yes	Yes	Yes	Yes	Neutral	Neutral	Agree	Agree	Neutral	Agree	Agree
654	32	25 to 35 years	Married	University level	employee	Urban	Nuclear	15000 to 30000	No	Yes	No	Normal	1.524	22.82	Yes	No	No	7 to 9 hours	No	No	No	Less thasn 2 hour	No	No	Sometimes	Sometimes	No	Yes	8 to 11 years of age	Mother	Regular	3 to 6 days	Normal	No pain	Yes	No	Yes	Yes	No	Yes	Yes	No	Neutral	Agree	Agree	Agree	Agree	Agree	Disagree
656	26	25 to 35 years	Unmarried	University level	Student	Urban	Nuclear	Less than 15000BDT	No	No	No	Normal	1.5748	21.37	Yes	Yes	No	7 to 9 hours	Yes	No	No	2 to 5 hours	Yes	No	Sometimes	Sometimes	Yes	No	8 to 11 years of age	Friends	Regular	3 to 6 days	Comparable to low	Mild pain	Yes	Yes	Yes	Yes	Yes	Yes	Yes	Yes	Agree	Neutral	Disagree	Agree	Neutral	Disagree	Neutral
657	23	18 to 24 years of age	Unmarried	University level	Student	Urban	Nuclear	More than 30000	No	No	No	Normal	1.6129	21.53	Yes	No	No	7 to 9 hours	No	No	No	2 to 5 hours	No	No	Sometimes	Sometimes	No	No	12 to 14 years of age	Friends	Regular	more than 6 days	Normal	Mild pain	No	No	Yes	Yes	Yes	Yes	Yes	Yes	Neutral	Agree	Agree	Agree	Agree	Disagree	Disagree
659	21	18 to 24 years of age	Unmarried	University level	Student	Urban	Nuclear	15000 to 30000	No	No	No	Underweight	1.4986	17.81	Yes	No	Yes	Less tha 7hours	Yes	No	No	Morethan 5 hours	Yes	No	Everyday	Sometimes	No	No	12 to 14 years of age	Mother	Regular	3 to 6 days	Much	Mild pain	Yes	No	Yes	Yes	Yes	Yes	Yes	Yes	Agree	Agree	Agree	Agree	Agree	Agree	Disagree
661	24	18 to 24 years of age	Married	Below University level	others	Rural	Nuclear	Less than 15000BDT	No	No	No	Normal	1.6256	20.06	No	Yes	No	7 to 9 hours	No	No	No	Less thasn 2 hour	No	No	Sometimes	Sometimes	No	No	12 to 14 years of age	Mother, Friends, Telivision	Regular	3 to 6 days	Normal	Severe pain	No	No	Yes	Yes	Don't Know	No	Yes	Yes	Agree	Agree	Agree	Agree	Neutral	Neutral	Disagree
662	24	18 to 24 years of age	Unmarried	University level	Unemployed	Rural	Nuclear	15000 to 30000	Yes	No	No	Underweight	1.5748	17.34	No	No	No	Less tha 7hours	No	No	No	Less thasn 2 hour	No	No	Never	Always	No	No	12 to 14 years of age	Mother, Friends, Telivision, Books/Article	Irregular	3 to 6 days	Comparable to low	No pain	No	No	Yes	Yes	Don't Know	Don't Know	Yes	Don't Know	Agree	Agree	Agree	Agree	Agree	Agree	Disagree
665	21	18 to 24 years of age	Unmarried	Below University level	others	Urban	Large	More than 30000	No	No	No	Normal	1.4732	20.73	Yes	Yes	No	7 to 9 hours	Yes	No	No	Morethan 5 hours	Yes	Yes	Sometimes	Always	No	Yes	12 to 14 years of age	Friends	Regular	3 to 6 days	Normal	Mild pain	No	No	Yes	Yes	Don't Know	Yes	Yes	Yes	Neutral	Agree	Agree	Agree	Disagree	Agree	Disagree
666	23	18 to 24 years of age	Married	University level	Student	Urban	Large	15000 to 30000	Yes	No	No	Normal	1.5494	21.66	Yes	No	No	7 to 9 hours	Yes	No	No	2 to 5 hours	Yes	No	Everyday	Always	No	No	12 to 14 years of age	Books/Article	Regular	3 to 6 days	Normal	Mild pain	No	No	Yes	Yes	Don't Know	Yes	Yes	Yes	Neutral	Agree	Agree	Agree	Agree	Agree	Disagree
667	20	18 to 24 years of age	Unmarried	University level	Student	Urban	Nuclear	15000 to 30000	No	No	No	Underweight	1.5748	18.15	No	No	Yes	7 to 9 hours	No	No	No	2 to 5 hours	Yes	No	Never	Sometimes	No	Yes	12 to 14 years of age	Others	Irregular	3 to 6 days	Normal	No pain	No	Yes	Yes	Don't Know	Don't Know	Yes	Yes	Yes	Neutral	Agree	Agree	Agree	Agree	Agree	Disagree
668	24	18 to 24 years of age	Unmarried	University level	Student	Urban	Nuclear	Less than 15000BDT	Yes	No	No	Normal	1.5748	22.18	Yes	No	Yes	7 to 9 hours	Yes	No	No	2 to 5 hours	Yes	No	Everyday	Always	No	No	12 to 14 years of age	Mother, Friends, Telivision, Teacher, Books/Article	Regular	less tha 3 days	Comparable to low	Mild pain	No	No	Yes	Yes	Yes	Yes	Yes	Yes	Agree	Agree	Agree	Agree	Agree	Agree	Disagree
669	23	18 to 24 years of age	Unmarried	University level	Student	Urban	Nuclear	More than 30000	No	No	No	Overweight	1.6002	32.8	Yes	No	No	7 to 9 hours	Yes	No	No	Less thasn 2 hour	Yes	No	Never	Sometimes	No	No	8 to 11 years of age	Friends	Irregular	more than 6 days	Much	Mild pain	No	No	Yes	Yes	Don't Know	Yes	Yes	Yes	Neutral	Agree	Agree	Agree	Neutral	Neutral	Disagree
670	21	18 to 24 years of age	Unmarried	University level	Student	Urban	Nuclear	More than 30000	No	No	No	Normal	1.4732	21.2	Yes	No	No	7 to 9 hours	No	No	No	2 to 5 hours	No	Yes	Never	Sometimes	No	No	12 to 14 years of age	Friends	Regular	3 to 6 days	Normal	Severe pain	No	Yes	Yes	Yes	Yes	Yes	Yes	Yes	Agree	Agree	Agree	Agree	Agree	Agree	Disagree
671	19	18 to 24 years of age	Unmarried	Below University level	Student	Urban	Large	More than 30000	No	No	No	Normal	1.5748	20.16	Yes	No	Yes	Less tha 7hours	No	No	No	Less thasn 2 hour	No	No	Sometimes	Sometimes	No	No	12 to 14 years of age	Mother	Irregular	3 to 6 days	Normal	Severe pain	Yes	No	Yes	Don't Know	Yes	Don't Know	Yes	Don't Know	Neutral	Agree	Agree	Agree	Agree	Agree	Disagree
672	20	18 to 24 years of age	Unmarried	University level	Student	Urban	Nuclear	Less than 15000BDT	No	No	No	Underweight	1.524	16.36	Yes	No	No	7 to 9 hours	No	No	No	Less thasn 2 hour	No	No	Never	No	No	No	12 to 14 years of age	Mother	Irregular	3 to 6 days	Normal	Mild pain	No	No	Yes	Yes	Don't Know	Yes	Yes	Yes	Neutral	Agree	Agree	Agree	Agree	Agree	Disagree
673	23	18 to 24 years of age	Married	University level	Student	Urban	Nuclear	More than 30000	Yes	No	Yes	Underweight	1.5875	18.25	Yes	Yes	No	7 to 9 hours	Yes	No	No	2 to 5 hours	Yes	No	Everyday	Sometimes	No	No	12 to 14 years of age	Mother	Regular	3 to 6 days	Normal	Severe pain	Yes	Yes	Yes	Yes	No	Yes	Yes	Yes	Neutral	Agree	Agree	Agree	Agree	Agree	Disagree
674	21	18 to 24 years of age	Unmarried	University level	Student	Rural	Nuclear	15000 to 30000	Yes	No	No	Normal	1.5748	18.55	No	Yes	No	7 to 9 hours	No	No	No	2 to 5 hours	Yes	No	Everyday	Sometimes	Yes	No	12 to 14 years of age	Mother	Regular	more than 6 days	Normal	Severe pain	No	No	Yes	Yes	Don't Know	Yes	Yes	Yes	Neutral	Agree	Agree	Agree	Agree	Agree	Disagree
675	22	18 to 24 years of age	Unmarried	University level	Student	Urban	Nuclear	15000 to 30000	No	No	No	Underweight	1.5748	17.74	No	Yes	Yes	7 to 9 hours	No	No	No	2 to 5 hours	Yes	No	Sometimes	Sometimes	No	No	12 to 14 years of age	Mother	Regular	3 to 6 days	Normal	Mild pain	No	No	Yes	Yes	No	No	Yes	Don't Know	Neutral	Agree	Agree	Agree	Agree	Agree	Disagree
676	26	25 to 35 years	Unmarried	University level	Student	Urban	Nuclear	More than 30000	Yes	No	No	Underweight	1.524	17.65	No	No	No	7 to 9 hours	No	No	No	Less thasn 2 hour	No	No	Everyday	Sometimes	No	No	8 to 11 years of age	Mother	Regular	3 to 6 days	Comparable to low	Mild pain	No	No	Yes	Yes	Yes	Yes	Yes	No	Neutral	Agree	Agree	Agree	Agree	Agree	Disagree
677	24	18 to 24 years of age	Unmarried	University level	Student	Rural	Nuclear	15000 to 30000	No	No	No	Normal	1.524	21.53	Yes	Yes	No	7 to 9 hours	Yes	No	No	Less thasn 2 hour	No	No	Sometimes	No	No	No	12 to 14 years of age	Friends	Regular	3 to 6 days	Normal	Mild pain	No	No	Yes	Yes	Yes	Yes	Yes	Yes	Agree	Agree	Agree	Agree	Agree	Agree	Disagree
678	23	18 to 24 years of age	Unmarried	University level	Student	Urban	Nuclear	15000 to 30000	No	No	No	Normal	1.5748	20.16	No	No	Yes	7 to 9 hours	Yes	No	No	2 to 5 hours	No	Yes	Sometimes	Sometimes	No	Yes	12 to 14 years of age	Mother	Regular	3 to 6 days	Normal	No pain	No	No	Yes	Yes	Yes	Yes	Yes	Yes	Neutral	Agree	Agree	Agree	Agree	Agree	Disagree
679	22	18 to 24 years of age	Unmarried	University level	Student	Urban	Large	More than 30000	No	No	No	Underweight	1.5494	17.5	No	No	Yes	7 to 9 hours	Yes	No	No	2 to 5 hours	Yes	Yes	Never	Sometimes	No	No	8 to 11 years of age	Mother	Regular	3 to 6 days	Normal	Mild pain	No	No	Yes	Yes	Yes	Yes	Yes	Don't Know	Agree	Agree	Agree	Agree	Agree	Agree	Disagree
680	24	18 to 24 years of age	Unmarried	University level	Student	Urban	Nuclear	More than 30000	No	No	No	Underweight	1.5621	18.44	No	Yes	No	7 to 9 hours	No	No	No	2 to 5 hours	No	No	Never	Sometimes	No	No	More than 14 years of age	Mother	Regular	3 to 6 days	Normal	Mild pain	Yes	Yes	Don't Know	Yes	Yes	No	Yes	Don't Know	Neutral	Agree	Agree	Agree	Agree	Agree	Disagree
681	24	18 to 24 years of age	Unmarried	University level	Student	Urban	Nuclear	More than 30000	No	No	No	Normal	1.5494	23.74	Yes	No	No	7 to 9 hours	No	No	No	Morethan 5 hours	Yes	No	Sometimes	Sometimes	No	No	12 to 14 years of age	Mother	Regular	3 to 6 days	Normal	No pain	No	No	Yes	Yes	Don't Know	Yes	Yes	Yes	Neutral	Agree	Agree	Agree	Agree	Agree	Disagree
682	23	18 to 24 years of age	Married	University level	Student	Urban	Nuclear	15000 to 30000	Yes	No	No	Normal	1.5494	23.74	Yes	No	Yes	Less tha 7hours	No	No	No	Morethan 5 hours	No	No	Sometimes	Sometimes	No	No	12 to 14 years of age	Mother, Friends, Books/Article	Regular	less tha 3 days	Comparable to low	Mild pain	Yes	Yes	Yes	Yes	Yes	Yes	Yes	Yes	Neutral	Agree	Agree	Agree	Agree	Agree	Disagree
683	24	18 to 24 years of age	Unmarried	University level	Student	Urban	Nuclear	More than 30000	Yes	No	No	Normal	1.6764	21.35	No	No	Yes	7 to 9 hours	Yes	No	No	2 to 5 hours	Yes	No	Sometimes	Sometimes	No	No	12 to 14 years of age	Mother	Regular	3 to 6 days	Normal	Severe pain	Yes	Yes	Yes	Yes	Yes	Yes	Yes	Yes	Agree	Agree	Agree	Agree	Disagree	Agree	Disagree
684	22	18 to 24 years of age	Unmarried	University level	Student	Urban	Large	More than 30000	No	No	No	Normal	1.6002	21.48	Yes	No	No	7 to 9 hours	No	No	No	2 to 5 hours	No	No	Sometimes	Always	No	Yes	12 to 14 years of age	Mother, Telivision, Books/Article	Regular	less tha 3 days	Comparable to low	Mild pain	Yes	Yes	Yes	No	Yes	Yes	Yes	No	Agree	Agree	Agree	Agree	Agree	Agree	Disagree
685	22	18 to 24 years of age	Married	University level	Student	Urban	Nuclear	More than 30000	Yes	Yes	Yes	Normal	1.6256	21.57	Yes	Yes	Yes	Less tha 7hours	Yes	No	No	2 to 5 hours	Yes	No	Sometimes	Sometimes	No	No	12 to 14 years of age	Mother, Friends, Telivision, Books/Article	Irregular	3 to 6 days	Normal	No pain	Yes	Yes	Yes	Yes	Yes	Yes	Yes	Yes	Agree	Neutral	Neutral	Neutral	Neutral	Agree	Neutral
686	23	18 to 24 years of age	Unmarried	University level	Student	Urban	Nuclear	More than 30000	No	No	No	Normal	1.6002	21.48	Yes	Yes	Yes	7 to 9 hours	No	No	No	2 to 5 hours	No	No	Sometimes	Sometimes	No	No	12 to 14 years of age	Mother, Telivision, Books/Article	Regular	3 to 6 days	Normal	Mild pain	Yes	Yes	Yes	Yes	Yes	Yes	Yes	Yes	Agree	Agree	Agree	Agree	Agree	Agree	Disagree
687	23	18 to 24 years of age	Married	University level	employee	Urban	Nuclear	15000 to 30000	Yes	Yes	Yes	Normal	1.6002	21.48	Yes	Yes	Yes	7 to 9 hours	Yes	No	No	2 to 5 hours	Yes	No	Everyday	Sometimes	No	No	12 to 14 years of age	Mother, Friends, Telivision, Books/Article	Irregular	3 to 6 days	Normal	Mild pain	Yes	No	Yes	Yes	Don't Know	Yes	Yes	Yes	Agree	Neutral	Agree	Agree	Agree	Agree	Disagree
688	24	18 to 24 years of age	Married	University level	employee	Urban	Nuclear	More than 30000	Yes	No	Yes	Normal	1.6002	22.26	Yes	Yes	Yes	7 to 9 hours	Yes	No	No	2 to 5 hours	Yes	No	Everyday	Sometimes	No	No	12 to 14 years of age	Mother, Friends, Telivision, Books/Article	Regular	3 to 6 days	Normal	Mild pain	Yes	Yes	Yes	Yes	Yes	Yes	Yes	Yes	Agree	Neutral	Neutral	Neutral	Neutral	Neutral	Neutral
689	27	25 to 35 years	Married	University level	others	Urban	Large	More than 30000	Yes	No	Yes	Normal	1.6002	22.65	Yes	No	Yes	7 to 9 hours	No	No	No	Less thasn 2 hour	No	No	Never	No	No	No	12 to 14 years of age	Mother, Friends, Telivision	Irregular	less tha 3 days	Comparable to low	Mild pain	No	Yes	Yes	Yes	Yes	No	Yes	Yes	Agree	Agree	Agree	Agree	Agree	Agree	Agree
690	24	18 to 24 years of age	Unmarried	Below University level	others	Urban	Nuclear	15000 to 30000	No	No	No	Normal	1.5748	22.18	Yes	Yes	No	7 to 9 hours	No	No	No	2 to 5 hours	Yes	No	Sometimes	Sometimes	No	No	12 to 14 years of age	Mother, Friends, Teacher	Irregular	less tha 3 days	Comparable to low	Mild pain	No	No	Yes	Yes	Yes	Yes	Yes	Yes	Agree	Agree	Agree	Agree	Agree	Agree	Agree
691	34	25 to 35 years	Married	University level	employee	Urban	Nuclear	More than 30000	No	No	No	Normal	1.6256	20.81	No	No	Yes	Less tha 7hours	Yes	No	No	Less thasn 2 hour	No	No	Sometimes	Sometimes	No	No	12 to 14 years of age	Mother, Friends, Telivision, Books/Article	Regular	3 to 6 days	Normal	Mild pain	Yes	Yes	Yes	Yes	Yes	Yes	Yes	Yes	Agree	Neutral	Neutral	Agree	Agree	Agree	Agree
692	23	18 to 24 years of age	Unmarried	University level	Student	Rural	Nuclear	More than 30000	No	No	No	Normal	1.5748	22.18	Yes	Yes	Yes	Less tha 7hours	No	No	No	Less thasn 2 hour	Yes	No	Sometimes	Sometimes	No	No	12 to 14 years of age	Mother, Friends, Telivision, Teacher, Books/Article	Regular	3 to 6 days	Normal	Mild pain	Yes	Yes	Yes	Yes	Yes	Yes	Yes	Don't Know	Agree	Agree	Agree	Agree	Agree	Agree	Agree
694	24	18 to 24 years of age	Unmarried	University level	Unemployed	Urban	Nuclear	More than 30000	No	No	No	Underweight	1.6256	18.16	Yes	No	Yes	7 to 9 hours	No	No	No	2 to 5 hours	No	No	Never	Sometimes	No	No	More than 14 years of age	Mother	Irregular	more than 6 days	Comparable to low	Mild pain	No	Yes	Yes	Yes	Yes	Yes	Yes	Yes	Agree	Agree	Agree	Agree	Agree	Agree	Disagree
695	23	18 to 24 years of age	Unmarried	University level	Student	Urban	Nuclear	More than 30000	Yes	No	No	Overweight	1.6764	25.62	Yes	Yes	No	7 to 9 hours	Yes	Yes	No	Morethan 5 hours	Yes	No	Everyday	Always	No	No	8 to 11 years of age	Mother, Friends	Regular	3 to 6 days	Normal	Mild pain	No	No	Yes	Yes	No	Don't Know	Yes	Don't Know	Disagree	Agree	Agree	Agree	Agree	Agree	Disagree
696	22	18 to 24 years of age	Unmarried	University level	Student	Urban	Nuclear	More than 30000	Yes	No	No	Normal	1.6002	20.31	No	No	Yes	Less tha 7hours	Yes	No	No	2 to 5 hours	Yes	No	Everyday	Always	No	No	12 to 14 years of age	Friends	Regular	3 to 6 days	Normal	Mild pain	No	No	Yes	Yes	Yes	Yes	Yes	No	Agree	Agree	Agree	Agree	Agree	Agree	Disagree
697	24	18 to 24 years of age	Unmarried	University level	Student	Urban	Nuclear	15000 to 30000	No	No	No	Overweight	1.6256	26.87	No	Yes	Yes	7 to 9 hours	Yes	No	No	2 to 5 hours	Yes	No	Sometimes	Sometimes	No	No	12 to 14 years of age	Mother	Regular	3 to 6 days	Normal	Severe pain	No	No	Yes	Yes	Yes	Yes	Yes	Yes	Neutral	Agree	Agree	Agree	Agree	Agree	Disagree
698	21	18 to 24 years of age	Unmarried	Below University level	Student	Urban	Nuclear	More than 30000	No	No	No	Normal	1.5748	24.19	No	Yes	No	More than 9 hours	Yes	Yes	No	Morethan 5 hours	Yes	No	Everyday	Always	No	Yes	12 to 14 years of age	Mother	Regular	less tha 3 days	Normal	Severe pain	Yes	No	Yes	Yes	Yes	Yes	Yes	No	Agree	Disagree	Neutral	Agree	Neutral	Neutral	Neutral
699	23	18 to 24 years of age	Unmarried	University level	Student	Rural	Nuclear	More than 30000	No	No	No	Normal	1.6002	21.48	Yes	No	Yes	7 to 9 hours	No	No	No	2 to 5 hours	No	No	Everyday	Sometimes	No	No	12 to 14 years of age	Friends	Regular	3 to 6 days	Normal	Severe pain	No	No	Yes	Yes	Yes	Yes	Yes	Yes	Agree	Agree	Agree	Agree	Agree	Agree	Disagree
700	23	18 to 24 years of age	Unmarried	University level	Student	Urban	Nuclear	15000 to 30000	No	No	No	Overweight	1.2446	32.28	Yes	Yes	Yes	Less tha 7hours	No	No	No	Morethan 5 hours	Yes	No	Sometimes	Sometimes	No	No	8 to 11 years of age	Mother	Irregular	more than 6 days	Much	Mild pain	No	No	Don't Know	Yes	Don't Know	Yes	Don't Know	Don't Know	Agree	Agree	Agree	Agree	Agree	Agree	Disagree
701	23	18 to 24 years of age	Unmarried	University level	Student	Urban	Nuclear	Less than 15000BDT	No	No	No	Normal	1.6002	23.04	Yes	No	No	Less tha 7hours	Yes	No	No	2 to 5 hours	Yes	No	Sometimes	Sometimes	No	No	More than 14 years of age	Mother	Regular	more than 6 days	Normal	Mild pain	Yes	No	Yes	Yes	Yes	Yes	Yes	Yes	Neutral	Agree	Agree	Agree	Agree	Agree	Disagree
702	22	18 to 24 years of age	Unmarried	University level	Student	Urban	Nuclear	Less than 15000BDT	No	No	No	Underweight	1.5748	17.34	No	Yes	No	7 to 9 hours	No	No	No	2 to 5 hours	No	No	Sometimes	No	No	No	12 to 14 years of age	Friends, Books/Article	Irregular	3 to 6 days	Normal	Mild pain	No	No	Yes	Yes	Yes	Yes	Yes	Yes	Agree	Agree	Agree	Agree	Agree	Agree	Disagree
703	21	18 to 24 years of age	Unmarried	University level	Student	Urban	Nuclear	15000 to 30000	No	No	No	Underweight	1.5748	16.13	No	No	Yes	7 to 9 hours	No	No	No	Less thasn 2 hour	No	No	Sometimes	No	No	No	12 to 14 years of age	Friends	Regular	more than 6 days	Normal	Mild pain	No	No	No	Don't Know	Don't Know	Don't Know	Don't Know	Don't Know	Agree	Agree	Agree	Agree	Disagree	Agree	Disagree
704	21	18 to 24 years of age	Unmarried	University level	Student	Urban	Nuclear	Less than 15000BDT	No	No	No	Underweight	1.6002	17.57	No	Yes	Yes	7 to 9 hours	No	No	No	Less thasn 2 hour	No	No	Sometimes	No	No	No	8 to 11 years of age	Mother	Irregular	more than 6 days	Much	No pain	No	No	Yes	Don't Know	Yes	Yes	Yes	Yes	Neutral	Agree	Agree	Agree	Agree	Agree	Disagree
705	22	18 to 24 years of age	Unmarried	University level	Student	Rural	Nuclear	More than 30000	No	No	No	Normal	1.4732	21.66	Yes	No	No	Less tha 7hours	Yes	No	No	2 to 5 hours	Yes	No	Everyday	Always	No	No	12 to 14 years of age	Mother	Irregular	more than 6 days	Normal	Severe pain	No	No	Yes	No	Yes	No	No	Yes	Neutral	Agree	Agree	Agree	Neutral	Agree	Disagree
706	24	18 to 24 years of age	Married	University level	Student	Urban	Nuclear	More than 30000	No	No	Yes	Normal	1.5494	19.16	Yes	No	Yes	7 to 9 hours	No	No	No	Less thasn 2 hour	Yes	No	Everyday	No	No	No	8 to 11 years of age	Mother	Regular	3 to 6 days	Normal	Mild pain	No	No	Yes	Don't Know	Don't Know	Yes	Yes	Don't Know	Neutral	Agree	Agree	Agree	Neutral	Agree	Disagree
707	24	18 to 24 years of age	Unmarried	University level	Unemployed	Urban	Nuclear	15000 to 30000	No	No	No	Normal	1.5748	20.97	Yes	Yes	Yes	7 to 9 hours	No	No	No	2 to 5 hours	No	No	Sometimes	Sometimes	Yes	No	12 to 14 years of age	Friends, Telivision, Teacher, Books/Article	Regular	3 to 6 days	Much	Severe pain	No	Yes	Yes	Yes	Yes	No	Yes	Yes	Agree	Agree	Agree	Agree	Agree	Agree	Disagree
708	18	18 to 24 years of age	Unmarried	University level	Student	Urban	Large	Less than 15000BDT	No	No	No	Normal	1.6002	19.53	No	No	No	7 to 9 hours	No	No	No	Less thasn 2 hour	Yes	No	Sometimes	No	No	No	8 to 11 years of age	Friends	Regular	3 to 6 days	Normal	Mild pain	No	No	Don't Know	Don't Know	Don't Know	Don't Know	Don't Know	Don't Know	Neutral	Agree	Agree	Agree	Neutral	Neutral	Disagree
709	23	18 to 24 years of age	Unmarried	University level	Student	Urban	Nuclear	Less than 15000BDT	No	No	No	Normal	1.6002	19.53	No	Yes	No	7 to 9 hours	Yes	No	No	2 to 5 hours	Yes	Yes	Sometimes	Sometimes	No	No	12 to 14 years of age	Friends	Regular	3 to 6 days	Normal	Mild pain	Yes	Yes	Yes	Yes	Don't Know	Yes	Yes	Yes	Agree	Disagree	Agree	Agree	Agree	Agree	Disagree
710	23	18 to 24 years of age	Unmarried	University level	Student	Urban	Nuclear	More than 30000	No	No	No	Normal	1.6002	21.87	Yes	No	No	7 to 9 hours	Yes	No	No	2 to 5 hours	No	No	Sometimes	Sometimes	No	No	12 to 14 years of age	Mother, Friends, Telivision, Books/Article	Irregular	less tha 3 days	Comparable to low	Mild pain	Yes	No	Yes	Don't Know	Don't Know	No	Yes	Yes	Agree	Agree	Agree	Agree	Agree	Agree	Agree
711	24	18 to 24 years of age	Unmarried	University level	Student	Rural	Nuclear	15000 to 30000	Yes	No	No	Normal	1.6256	22.71	Yes	Yes	No	More than 9 hours	Yes	No	No	2 to 5 hours	Yes	No	Sometimes	Always	No	Yes	12 to 14 years of age	Mother, Telivision, Books/Article	Irregular	3 to 6 days	Normal	Mild pain	Yes	Yes	Yes	Yes	Don't Know	Yes	Yes	Yes	Agree	Agree	Agree	Agree	Agree	Agree	Agree
712	30	25 to 35 years	Married	University level	employee	Urban	Nuclear	More than 30000	Yes	Yes	Yes	Normal	1.6002	24.21	Yes	No	Yes	7 to 9 hours	Yes	No	No	Less thasn 2 hour	Yes	No	Everyday	Sometimes	No	No	8 to 11 years of age	Mother	Regular	less tha 3 days	Normal	Mild pain	Yes	Yes	Yes	Don't Know	Don't Know	No	Yes	Yes	Agree	Agree	Agree	Neutral	Agree	Agree	Agree
713	22	18 to 24 years of age	Unmarried	University level	employee	Urban	Nuclear	More than 30000	No	No	No	Normal	1.7018	18.65	No	No	No	7 to 9 hours	No	No	No	2 to 5 hours	No	No	Everyday	Sometimes	No	No	8 to 11 years of age	Friends	Regular	3 to 6 days	Normal	Mild pain	No	No	Yes	Yes	Yes	Yes	Yes	Yes	Agree	Agree	Agree	Agree	Agree	Agree	Neutral
714	23	18 to 24 years of age	Unmarried	University level	Unemployed	Urban	Nuclear	More than 30000	No	Yes	No	Underweight	1.5748	16.94	Yes	No	No	Less tha 7hours	No	Yes	No	Less thasn 2 hour	Yes	No	Everyday	No	No	No	12 to 14 years of age	Mother	Regular	3 to 6 days	Normal	Severe pain	No	Yes	Yes	Yes	Yes	Yes	Yes	Yes	Agree	Neutral	Agree	Neutral	Neutral	Neutral	Neutral
715	23	18 to 24 years of age	Unmarried	University level	Unemployed	Rural	Large	More than 30000	No	No	No	Overweight	1.6764	26.69	Yes	Yes	No	Less tha 7hours	No	No	No	Morethan 5 hours	Yes	No	Sometimes	Always	Yes	No	12 to 14 years of age	Books/Article	Regular	3 to 6 days	Normal	Mild pain	Yes	No	Yes	Yes	Don't Know	Yes	Yes	Yes	Neutral	Agree	Agree	Agree	Agree	Agree	Disagree
716	24	18 to 24 years of age	Unmarried	University level	Student	Rural	Nuclear	15000 to 30000	No	No	No	Normal	1.524	21.53	No	No	No	7 to 9 hours	No	No	No	Morethan 5 hours	No	No	Everyday	Sometimes	Yes	No	12 to 14 years of age	Mother	Irregular	3 to 6 days	Normal	Severe pain	No	No	Yes	No	Don't Know	Don't Know	No	Yes	Neutral	Agree	Agree	Agree	Agree	Agree	Disagree
717	20	18 to 24 years of age	Unmarried	University level	employee	Urban	Large	More than 30000	Yes	No	No	Normal	1.524	21.53	Yes	Yes	No	7 to 9 hours	Yes	No	No	2 to 5 hours	Yes	No	Never	Always	No	Yes	12 to 14 years of age	Mother	Regular	3 to 6 days	Much	Severe pain	No	No	Yes	Yes	Yes	Yes	Yes	Yes	Neutral	Agree	Agree	Agree	Neutral	Agree	Disagree
718	23	18 to 24 years of age	Unmarried	University level	Student	Urban	Nuclear	More than 30000	No	No	No	Overweight	1.5748	26.21	Yes	No	No	Less tha 7hours	Yes	Yes	No	2 to 5 hours	Yes	Yes	Sometimes	Sometimes	No	No	8 to 11 years of age	Others	Regular	more than 6 days	Normal	Mild pain	No	No	Yes	Yes	Yes	Yes	Yes	Yes	Agree	Agree	Agree	Agree	Agree	Agree	Disagree
719	25	25 to 35 years	Unmarried	University level	Student	Rural	Nuclear	15000 to 30000	Yes	No	No	Normal	1.5494	19.99	Yes	Yes	No	7 to 9 hours	Yes	No	No	Less thasn 2 hour	Yes	Yes	Sometimes	Sometimes	No	No	8 to 11 years of age	Mother	Regular	3 to 6 days	Normal	Mild pain	No	Yes	Yes	No	Yes	No	Don't Know	No	Agree	Agree	Agree	Agree	Agree	Agree	Disagree
720	22	18 to 24 years of age	Unmarried	University level	Student	Rural	Nuclear	Less than 15000BDT	No	No	No	Underweight	1.5748	17.34	No	Yes	Yes	7 to 9 hours	Yes	No	No	Less thasn 2 hour	Yes	No	Sometimes	Sometimes	No	No	12 to 14 years of age	Friends	Regular	3 to 6 days	Normal	Mild pain	Yes	No	Yes	Yes	Yes	Yes	Yes	Yes	Agree	Agree	Agree	Agree	Agree	Agree	Disagree
721	21	18 to 24 years of age	Unmarried	University level	Student	Rural	Nuclear	15000 to 30000	Yes	No	No	Underweight	1.5494	15.83	No	No	No	7 to 9 hours	Yes	No	No	2 to 5 hours	No	No	Sometimes	Sometimes	No	No	12 to 14 years of age	Mother	Regular	3 to 6 days	Normal	Mild pain	Yes	No	Yes	Yes	Yes	Yes	Yes	Yes	Agree	Agree	Agree	Agree	Agree	Agree	Disagree
722	23	18 to 24 years of age	Unmarried	University level	Student	Rural	Nuclear	15000 to 30000	No	No	No	Overweight	1.4732	31.33	Yes	No	No	Less tha 7hours	Yes	No	No	2 to 5 hours	Yes	Yes	Sometimes	Sometimes	No	No	12 to 14 years of age	Mother	Irregular	3 to 6 days	Comparable to low	No pain	No	No	Yes	Yes	Yes	Yes	Yes	No	Neutral	Agree	Agree	Agree	Neutral	Agree	Disagree
723	22	18 to 24 years of age	Unmarried	University level	Student	Rural	Nuclear	More than 30000	No	No	No	Normal	1.5494	21.24	Yes	Yes	No	7 to 9 hours	Yes	No	No	2 to 5 hours	Yes	No	Sometimes	Sometimes	No	No	12 to 14 years of age	Mother	Regular	3 to 6 days	Normal	Mild pain	No	Yes	Yes	Yes	Yes	Yes	No	No	Neutral	Agree	Agree	Agree	Agree	Agree	Disagree
724	23	18 to 24 years of age	Unmarried	University level	Student	Urban	Nuclear	More than 30000	No	No	No	Normal	1.4986	21.37	No	No	No	7 to 9 hours	No	No	No	2 to 5 hours	No	No	Sometimes	Sometimes	No	No	12 to 14 years of age	Mother	Regular	3 to 6 days	Normal	Mild pain	No	No	Yes	Yes	Yes	Yes	Yes	Yes	Agree	Agree	Agree	Agree	Agree	Agree	Disagree
725	23	18 to 24 years of age	Unmarried	University level	Student	Urban	Nuclear	15000 to 30000	No	No	No	Normal	1.524	20.24	Yes	No	No	7 to 9 hours	Yes	No	No	2 to 5 hours	Yes	No	Everyday	No	No	No	12 to 14 years of age	Friends	Regular	3 to 6 days	Normal	Mild pain	No	Yes	Yes	Yes	Yes	No	No	Yes	Agree	Agree	Agree	Agree	Agree	Agree	Disagree
726	22	18 to 24 years of age	Unmarried	University level	Student	Urban	Nuclear	Less than 15000BDT	No	No	No	Underweight	1.5494	17.91	No	No	No	7 to 9 hours	No	No	No	2 to 5 hours	No	No	Sometimes	Always	No	No	12 to 14 years of age	Friends	Regular	3 to 6 days	Normal	No pain	No	No	Yes	Yes	Yes	Yes	Yes	Yes	Neutral	Agree	Agree	Agree	Neutral	Agree	Disagree
727	20	18 to 24 years of age	Unmarried	University level	Student	Urban	Large	More than 30000	No	No	No	Underweight	1.524	18.08	No	No	No	Less tha 7hours	Yes	No	No	Less thasn 2 hour	No	No	Sometimes	Sometimes	No	No	12 to 14 years of age	Mother	Regular	3 to 6 days	Normal	Mild pain	No	No	Yes	Yes	Yes	Yes	No	Don't Know	Neutral	Agree	Agree	Agree	Agree	Agree	Disagree
728	21	18 to 24 years of age	Unmarried	University level	Student	Rural	Nuclear	15000 to 30000	No	No	No	Normal	1.6002	19.53	No	No	No	7 to 9 hours	No	No	No	2 to 5 hours	No	No	Sometimes	Always	No	No	More than 14 years of age	Mother, Friends	Regular	3 to 6 days	Normal	Severe pain	No	Yes	Yes	Yes	Yes	Yes	Yes	Yes	Agree	Agree	Agree	Agree	Agree	Agree	Disagree
729	20	18 to 24 years of age	Unmarried	University level	Student	Urban	Nuclear	Less than 15000BDT	No	No	No	Underweight	1.6002	17.18	Yes	No	No	7 to 9 hours	Yes	No	No	2 to 5 hours	Yes	No	Sometimes	Sometimes	No	No	12 to 14 years of age	Mother	Regular	3 to 6 days	Normal	Mild pain	No	No	Yes	Yes	Yes	Yes	Yes	Yes	Agree	Agree	Agree	Agree	Agree	Agree	Disagree
730	21	18 to 24 years of age	Unmarried	University level	Student	Urban	Nuclear	Less than 15000BDT	Yes	No	No	Normal	1.4986	20.04	Yes	No	Yes	Less tha 7hours	No	No	No	2 to 5 hours	No	No	Sometimes	Always	No	No	12 to 14 years of age	Mother, Teacher, Books/Article	Regular	3 to 6 days	Much	Mild pain	No	No	Yes	Yes	Yes	Yes	Yes	Yes	Neutral	Agree	Agree	Agree	Agree	Neutral	Disagree
731	19	18 to 24 years of age	Unmarried	Below University level	Student	Rural	Nuclear	15000 to 30000	Yes	No	No	Normal	1.4732	20.73	Yes	Yes	Yes	7 to 9 hours	No	No	No	2 to 5 hours	Yes	Yes	Sometimes	Sometimes	No	No	12 to 14 years of age	Mother	Regular	less tha 3 days	Normal	Mild pain	No	Yes	Yes	Yes	Yes	Yes	Yes	Yes	Agree	Agree	Neutral	Agree	Agree	Agree	Neutral
732	35	25 to 35 years	Married	University level	others	Urban	Nuclear	More than 30000	Yes	Yes	Yes	Overweight	1.4224	26.2	Yes	Yes	No	Less tha 7hours	Yes	Yes	Yes	2 to 5 hours	Yes	Yes	Everyday	Sometimes	Yes	Yes	12 to 14 years of age	Mother, Teacher, Books/Article	Irregular	less tha 3 days	Much	Mild pain	Yes	Yes	Yes	Yes	Yes	Yes	Yes	Yes	Agree	Agree	Agree	Disagree	Agree	Neutral	Neutral
733	22	18 to 24 years of age	Unmarried	University level	Student	Urban	Nuclear	15000 to 30000	Yes	No	No	Normal	1.524	18.94	Yes	Yes	Yes	Less tha 7hours	No	No	No	Less thasn 2 hour	No	Yes	Sometimes	Sometimes	No	No	12 to 14 years of age	Mother	Regular	3 to 6 days	Normal	Severe pain	Yes	No	Yes	Yes	Yes	Yes	Yes	Yes	Neutral	Agree	Neutral	Agree	Neutral	Agree	Disagree
734	23	18 to 24 years of age	Unmarried	University level	Student	Urban	Nuclear	More than 30000	No	No	No	Normal	1.5494	22.49	Yes	No	No	7 to 9 hours	No	No	No	2 to 5 hours	Yes	Yes	Everyday	Always	No	No	12 to 14 years of age	Books/Article	Regular	3 to 6 days	Normal	Mild pain	No	No	Yes	Yes	Don't Know	Yes	Yes	No	Agree	Agree	Agree	Agree	Agree	Agree	Disagree
735	23	18 to 24 years of age	Unmarried	University level	Student	Urban	Large	More than 30000	No	No	No	Normal	1.5748	23.39	Yes	Yes	No	Less tha 7hours	Yes	No	No	2 to 5 hours	Yes	No	Everyday	Always	No	Yes	More than 14 years of age	Mother	Regular	more than 6 days	Normal	Severe pain	Yes	Yes	Yes	Don't Know	Don't Know	Yes	Yes	Don't Know	Neutral	Agree	Agree	Agree	Agree	Agree	Disagree
736	20	18 to 24 years of age	Unmarried	University level	Student	Urban	Nuclear	More than 30000	Yes	No	No	Underweight	1.524	17.22	Yes	Yes	No	Less tha 7hours	Yes	No	No	Less thasn 2 hour	Yes	No	Everyday	No	No	No	More than 14 years of age	Friends	Irregular	3 to 6 days	Normal	Mild pain	No	No	Yes	Yes	Yes	Yes	Yes	Yes	Agree	Agree	Agree	Agree	Agree	Agree	Disagree
737	22	18 to 24 years of age	Unmarried	University level	Student	Urban	Nuclear	More than 30000	Yes	No	No	Overweight	1.5748	26.21	Yes	No	No	Less tha 7hours	Yes	No	No	2 to 5 hours	Yes	No	Sometimes	Always	No	No	12 to 14 years of age	Mother	Regular	3 to 6 days	Normal	Mild pain	No	No	Yes	Yes	Yes	Yes	Yes	Yes	Agree	Agree	Agree	Agree	Neutral	Agree	Disagree
738	23	18 to 24 years of age	Married	University level	Student	Rural	Nuclear	15000 to 30000	No	No	No	Overweight	1.524	27.99	Yes	No	No	Less tha 7hours	Yes	No	No	2 to 5 hours	Yes	Yes	Everyday	Sometimes	No	No	12 to 14 years of age	Friends	Regular	3 to 6 days	Normal	Mild pain	No	No	Yes	Yes	Yes	Yes	Yes	Yes	Agree	Agree	Agree	Agree	Agree	Agree	Disagree
739	21	18 to 24 years of age	Married	University level	Student	Urban	Large	More than 30000	Yes	No	No	Normal	1.5494	20.41	Yes	No	No	7 to 9 hours	Yes	No	No	Morethan 5 hours	No	No	Sometimes	Sometimes	No	No	12 to 14 years of age	Mother	Regular	3 to 6 days	Normal	Mild pain	No	Yes	Yes	Yes	Yes	Yes	Yes	Yes	Agree	Agree	Agree	Agree	Agree	Agree	Disagree
740	23	18 to 24 years of age	Unmarried	University level	Student	Urban	Nuclear	More than 30000	No	No	No	Normal	1.651	23.85	Yes	Yes	Yes	Less tha 7hours	Yes	No	No	2 to 5 hours	Yes	No	Sometimes	Sometimes	Yes	Yes	12 to 14 years of age	Mother	Irregular	less tha 3 days	Comparable to low	Mild pain	Yes	Yes	Yes	Yes	Yes	Yes	Yes	Yes	Agree	Agree	Agree	Agree	Agree	Agree	Disagree
741	22	18 to 24 years of age	Unmarried	University level	Student	Urban	Nuclear	Less than 15000BDT	No	No	No	Normal	1.5494	19.99	Yes	Yes	Yes	7 to 9 hours	Yes	No	No	Less thasn 2 hour	No	No	Sometimes	Sometimes	No	No	12 to 14 years of age	Friends	Regular	3 to 6 days	Normal	Severe pain	Yes	Yes	Yes	Yes	Yes	Yes	Yes	Yes	Neutral	Agree	Agree	Agree	Agree	Disagree	Disagree
742	23	18 to 24 years of age	Unmarried	University level	Student	Urban	Nuclear	Less than 15000BDT	No	No	No	Normal	1.524	20.67	No	Yes	Yes	7 to 9 hours	Yes	No	No	2 to 5 hours	Yes	Yes	Everyday	Sometimes	No	No	12 to 14 years of age	Mother, Friends	Regular	more than 6 days	Normal	No pain	No	No	Yes	Yes	No	Yes	Yes	Yes	Agree	Agree	Neutral	Agree	Neutral	Disagree	Disagree
743	22	18 to 24 years of age	Unmarried	University level	Student	Urban	Large	Less than 15000BDT	No	No	No	Underweight	1.6002	18.35	No	Yes	No	7 to 9 hours	No	No	No	2 to 5 hours	No	No	Sometimes	Sometimes	No	No	12 to 14 years of age	Mother	Regular	more than 6 days	Normal	Mild pain	No	Yes	Yes	Yes	Yes	Yes	Yes	Yes	Neutral	Agree	Agree	Agree	Agree	Agree	Disagree
744	23	18 to 24 years of age	Unmarried	University level	Student	Urban	Nuclear	15000 to 30000	Yes	No	No	Normal	1.6129	19.6	Yes	No	Yes	Less tha 7hours	Yes	No	No	Less thasn 2 hour	Yes	No	Everyday	No	No	No	12 to 14 years of age	Mother	Regular	3 to 6 days	Normal	No pain	Yes	No	Yes	Yes	Yes	Yes	Yes	Yes	Agree	Agree	Agree	Agree	Agree	Agree	Agree
745	22	18 to 24 years of age	Unmarried	University level	Student	Urban	Nuclear	Less than 15000BDT	No	No	No	Normal	1.6256	24.6	Yes	Yes	Yes	Less tha 7hours	No	No	No	2 to 5 hours	No	No	Sometimes	Sometimes	No	No	More than 14 years of age	Mother	Regular	3 to 6 days	Normal	Mild pain	Yes	No	Yes	Yes	Yes	Yes	Yes	Don't Know	Agree	Agree	Agree	Agree	Agree	Agree	Disagree
746	21	18 to 24 years of age	Unmarried	University level	Student	Urban	Large	Less than 15000BDT	No	No	No	Normal	1.524	24.97	Yes	No	Yes	7 to 9 hours	Yes	No	No	Less thasn 2 hour	Yes	No	Everyday	Sometimes	No	No	12 to 14 years of age	Mother	Regular	3 to 6 days	Normal	Mild pain	No	No	Yes	Don't Know	Don't Know	No	Yes	Yes	Neutral	Agree	Agree	Agree	Agree	Agree	Neutral
747	21	18 to 24 years of age	Unmarried	University level	Student	Urban	Nuclear	15000 to 30000	No	No	No	Normal	1.6002	19.92	Yes	No	Yes	7 to 9 hours	Yes	No	No	2 to 5 hours	Yes	No	Everyday	Sometimes	No	No	12 to 14 years of age	Mother	Regular	3 to 6 days	Normal	Severe pain	No	No	Yes	Yes	Don't Know	Yes	Yes	Yes	Agree	Agree	Agree	Agree	Agree	Agree	Disagree
748	23	18 to 24 years of age	Unmarried	University level	Student	Urban	Large	15000 to 30000	No	No	No	Overweight	1.6256	29.14	No	Yes	Yes	More than 9 hours	No	No	No	2 to 5 hours	No	No	Sometimes	No	Yes	No	12 to 14 years of age	Mother	Regular	3 to 6 days	Normal	Mild pain	No	No	Yes	Don't Know	Don't Know	Yes	Yes	Yes	Agree	Agree	Agree	Agree	Agree	Agree	Disagree
749	25	25 to 35 years	Unmarried	University level	Unemployed	Rural	Large	Less than 15000BDT	No	No	No	Normal	1.524	21.53	Yes	No	Yes	Less tha 7hours	No	No	No	Less thasn 2 hour	No	No	Sometimes	Always	No	No	12 to 14 years of age	Friends	Regular	less tha 3 days	Comparable to low	Mild pain	No	No	Yes	Yes	Don't Know	Yes	Yes	Yes	Agree	Agree	Agree	Agree	Agree	Agree	Disagree
750	23	18 to 24 years of age	Unmarried	University level	Student	Urban	Nuclear	More than 30000	No	No	No	Normal	1.5748	23.79	Yes	No	No	Less tha 7hours	Yes	No	No	2 to 5 hours	No	No	Everyday	Sometimes	Yes	No	8 to 11 years of age	Friends	Regular	3 to 6 days	Normal	Severe pain	No	No	Yes	Yes	Don't Know	Yes	Yes	Yes	Disagree	Agree	Agree	Agree	Agree	Agree	Disagree
751	23	18 to 24 years of age	Married	University level	others	Urban	Large	More than 30000	Yes	No	No	Normal	1.6256	21.95	Yes	No	Yes	7 to 9 hours	No	No	No	Morethan 5 hours	Yes	No	Everyday	Sometimes	No	No	12 to 14 years of age	Mother	Regular	3 to 6 days	Normal	Severe pain	No	No	Yes	Yes	No	Yes	Yes	Don't Know	Neutral	Agree	Agree	Agree	Agree	Agree	Disagree
752	22	18 to 24 years of age	Unmarried	University level	Student	Urban	Nuclear	Less than 15000BDT	No	No	No	Normal	1.524	23.25	Yes	No	Yes	Less tha 7hours	No	No	No	2 to 5 hours	No	No	Sometimes	Sometimes	No	No	12 to 14 years of age	Mother	Regular	3 to 6 days	Normal	No pain	No	No	Yes	Yes	Don't Know	Yes	Yes	Yes	Neutral	Agree	Agree	Agree	Agree	Agree	Neutral
753	24	18 to 24 years of age	Unmarried	University level	employee	Urban	Nuclear	More than 30000	No	No	No	Normal	1.5748	20.16	Yes	Yes	Yes	7 to 9 hours	Yes	No	No	Morethan 5 hours	Yes	No	Sometimes	Sometimes	No	No	8 to 11 years of age	Friends	Regular	3 to 6 days	Much	Severe pain	Yes	Yes	Yes	Yes	Don't Know	Yes	Yes	Yes	Agree	Agree	Agree	Agree	Disagree	Agree	Neutral
754	24	18 to 24 years of age	Unmarried	Below University level	Unemployed	Rural	Nuclear	15000 to 30000	No	No	No	Overweight	1.5748	28.23	Yes	No	Yes	Less tha 7hours	No	No	No	Less thasn 2 hour	No	No	Everyday	Always	No	No	8 to 11 years of age	Mother	Regular	less tha 3 days	Normal	Severe pain	No	No	Yes	No	Yes	Yes	Yes	Yes	Agree	Agree	Agree	Agree	Disagree	Agree	Disagree
755	23	18 to 24 years of age	Unmarried	University level	Student	Urban	Large	Less than 15000BDT	No	No	No	Underweight	1.6002	17.96	No	No	Yes	7 to 9 hours	No	No	No	2 to 5 hours	No	No	Sometimes	Sometimes	No	No	12 to 14 years of age	Mother	Regular	3 to 6 days	Normal	Mild pain	No	No	Yes	Yes	Yes	Yes	Yes	Yes	Neutral	Agree	Agree	Agree	Neutral	Agree	Disagree
756	20	18 to 24 years of age	Unmarried	University level	Student	Urban	Nuclear	15000 to 30000	No	No	No	Normal	1.524	22.39	No	Yes	Yes	Less tha 7hours	Yes	No	No	Morethan 5 hours	Yes	No	Sometimes	Always	No	No	12 to 14 years of age	Mother	Regular	3 to 6 days	Normal	Severe pain	No	No	Yes	Yes	Yes	Yes	Yes	Don't Know	Agree	Agree	Agree	Neutral	Agree	Agree	Agree
757	23	18 to 24 years of age	Unmarried	University level	Student	Urban	Nuclear	More than 30000	Yes	No	No	Normal	1.27	22.94	Yes	Yes	Yes	7 to 9 hours	Yes	No	No	Morethan 5 hours	Yes	Yes	Everyday	Sometimes	No	No	12 to 14 years of age	Friends	Regular	3 to 6 days	Normal	Mild pain	No	Yes	Yes	Don't Know	Don't Know	Yes	Yes	Yes	Neutral	Agree	Agree	Agree	Agree	Agree	Disagree
758	22	18 to 24 years of age	Unmarried	University level	Student	Urban	Nuclear	More than 30000	No	No	No	Underweight	1.6256	17.03	No	No	No	More than 9 hours	Yes	No	No	Morethan 5 hours	Yes	No	Everyday	Always	No	No	12 to 14 years of age	Mother	Regular	3 to 6 days	Normal	Mild pain	Yes	No	Yes	Yes	Yes	Yes	Yes	Yes	Agree	Agree	Agree	Agree	Agree	Agree	Neutral
759	21	18 to 24 years of age	Unmarried	University level	Student	Urban	Nuclear	More than 30000	No	No	No	Normal	1.524	19.81	Yes	No	Yes	7 to 9 hours	Yes	No	No	2 to 5 hours	Yes	No	Sometimes	Sometimes	Yes	No	8 to 11 years of age	Mother	Regular	3 to 6 days	Normal	Mild pain	No	Yes	Yes	Yes	Yes	Yes	Yes	Yes	Agree	Agree	Agree	Agree	Agree	Agree	Neutral
760	24	18 to 24 years of age	Unmarried	University level	Student	Urban	Large	15000 to 30000	No	No	No	Normal	1.5748	24.19	Yes	No	No	7 to 9 hours	No	No	No	Morethan 5 hours	Yes	No	Everyday	Always	No	No	More than 14 years of age	Mother	Regular	more than 6 days	Normal	Mild pain	No	No	Yes	Don't Know	Don't Know	Yes	Yes	Yes	Neutral	Agree	Agree	Agree	Agree	Agree	Disagree
761	19	18 to 24 years of age	Unmarried	University level	Student	Rural	Nuclear	Less than 15000BDT	No	No	No	Normal	1.6002	23.43	Yes	No	No	7 to 9 hours	No	No	No	Less thasn 2 hour	Yes	No	Sometimes	Always	No	No	12 to 14 years of age	Mother	Regular	3 to 6 days	Normal	Mild pain	No	No	Yes	No	Yes	Don't Know	Yes	Yes	Neutral	Agree	Agree	Agree	Agree	Agree	Disagree
762	21	18 to 24 years of age	Unmarried	University level	Student	Rural	Nuclear	More than 30000	No	No	No	Underweight	1.6002	18.35	Yes	No	No	7 to 9 hours	Yes	No	No	2 to 5 hours	Yes	No	Sometimes	Sometimes	No	No	12 to 14 years of age	Mother	Regular	3 to 6 days	Normal	Mild pain	No	Yes	Yes	Yes	Don't Know	No	Yes	Don't Know	Disagree	Agree	Agree	Agree	Agree	Agree	Disagree
763	19	18 to 24 years of age	Unmarried	University level	Student	Rural	Nuclear	More than 30000	No	No	No	Underweight	1.651	16.51	Yes	No	Yes	Less tha 7hours	No	No	No	Less thasn 2 hour	No	No	Sometimes	Sometimes	No	No	12 to 14 years of age	Books/Article	Regular	3 to 6 days	Normal	Mild pain	No	No	Yes	Yes	Yes	No	Yes	Yes	Neutral	Agree	Agree	Agree	Agree	Agree	Disagree
764	22	18 to 24 years of age	Unmarried	University level	Student	Rural	Large	Less than 15000BDT	Yes	No	No	Overweight	1.5494	27.08	Yes	No	No	7 to 9 hours	Yes	No	No	Less thasn 2 hour	Yes	No	Sometimes	Always	No	No	12 to 14 years of age	Mother	Irregular	3 to 6 days	Normal	No pain	Yes	No	Yes	Yes	Yes	Yes	Yes	Yes	Neutral	Agree	Agree	Agree	Agree	Agree	Disagree
765	20	18 to 24 years of age	Unmarried	University level	Student	Rural	Nuclear	Less than 15000BDT	No	No	No	Underweight	1.6256	15.52	No	No	Yes	7 to 9 hours	No	No	No	2 to 5 hours	Yes	No	Sometimes	Sometimes	No	No	12 to 14 years of age	Mother	Regular	3 to 6 days	Normal	Mild pain	Yes	No	Yes	Don't Know	Yes	Yes	Yes	No	Neutral	Agree	Agree	Agree	Agree	Agree	Neutral
766	24	18 to 24 years of age	Unmarried	University level	Student	Rural	Nuclear	Less than 15000BDT	No	No	No	Underweight	1.5494	17.91	Yes	No	Yes	Less tha 7hours	Yes	No	Yes	2 to 5 hours	Yes	No	Sometimes	Sometimes	No	No	12 to 14 years of age	Mother, Friends	Regular	3 to 6 days	Normal	Mild pain	No	No	Yes	Yes	Yes	Yes	Yes	Yes	Agree	Agree	Agree	Agree	Agree	Agree	Agree
767	21	18 to 24 years of age	Unmarried	University level	Student	Urban	Nuclear	More than 30000	Yes	No	No	Normal	1.5494	18.74	No	Yes	Yes	7 to 9 hours	Yes	No	No	Less thasn 2 hour	Yes	No	Sometimes	Sometimes	No	No	12 to 14 years of age	Mother	Regular	3 to 6 days	Normal	Mild pain	No	No	Yes	Yes	Yes	Yes	Yes	Yes	Agree	Agree	Agree	Agree	Agree	Agree	Disagree
768	25	25 to 35 years	Unmarried	University level	Unemployed	Urban	Nuclear	More than 30000	No	No	No	Normal	1.6002	20.31	Yes	Yes	Yes	Less tha 7hours	Yes	No	No	Less thasn 2 hour	Yes	No	Sometimes	Always	No	Yes	More than 14 years of age	Mother	Regular	3 to 6 days	Normal	Mild pain	No	No	Yes	Yes	Don't Know	Yes	Yes	Yes	Agree	Agree	Agree	Agree	Agree	Agree	Neutral
769	21	18 to 24 years of age	Unmarried	University level	Student	Rural	Nuclear	Less than 15000BDT	No	No	No	Overweight	1.5748	26.21	Yes	Yes	No	More than 9 hours	Yes	No	No	2 to 5 hours	Yes	No	Sometimes	Sometimes	No	No	12 to 14 years of age	Mother	Regular	3 to 6 days	Normal	Mild pain	No	No	Yes	Yes	Yes	Yes	Yes	Yes	Agree	Agree	Agree	Agree	Agree	Agree	Disagree
770	21	18 to 24 years of age	Unmarried	University level	Student	Urban	Nuclear	More than 30000	No	No	No	Normal	1.7018	23.48	Yes	No	No	7 to 9 hours	Yes	No	No	Morethan 5 hours	Yes	No	Sometimes	Always	No	No	12 to 14 years of age	Mother, Friends	Irregular	less tha 3 days	Normal	Mild pain	No	No	Yes	Yes	Yes	Yes	Yes	Yes	Neutral	Agree	Agree	Agree	Agree	Agree	Disagree
771	22	18 to 24 years of age	Unmarried	University level	Student	Urban	Nuclear	More than 30000	No	No	No	Normal	1.524	21.53	Yes	Yes	Yes	7 to 9 hours	Yes	No	No	2 to 5 hours	No	No	Never	Always	No	No	8 to 11 years of age	Mother	Regular	3 to 6 days	Normal	No pain	No	No	Yes	Yes	Yes	Yes	No	Yes	Agree	Agree	Agree	Agree	Agree	Agree	Neutral
772	21	18 to 24 years of age	Unmarried	University level	Student	Urban	Nuclear	More than 30000	Yes	No	No	Normal	1.5748	24.19	Yes	No	Yes	7 to 9 hours	Yes	No	No	Morethan 5 hours	Yes	No	Everyday	Sometimes	No	No	12 to 14 years of age	Mother, Telivision, Books/Article	Regular	3 to 6 days	Normal	Mild pain	No	No	Yes	Don't Know	Don't Know	Yes	Yes	Yes	Agree	Agree	Agree	Agree	Agree	Agree	Disagree
773	20	18 to 24 years of age	Unmarried	University level	Student	Rural	Nuclear	15000 to 30000	No	No	No	Normal	1.6002	19.92	Yes	No	Yes	Less tha 7hours	No	No	No	2 to 5 hours	Yes	No	Sometimes	Always	No	No	8 to 11 years of age	Friends, Books/Article	Regular	3 to 6 days	Normal	Mild pain	No	Yes	Yes	Don't Know	Don't Know	No	Yes	Yes	Neutral	Agree	Agree	Agree	Neutral	Agree	Disagree
774	20	18 to 24 years of age	Unmarried	University level	Student	Rural	Nuclear	Less than 15000BDT	No	No	No	Normal	1.5494	18.74	Yes	Yes	No	7 to 9 hours	Yes	No	No	2 to 5 hours	No	No	Never	No	No	No	12 to 14 years of age	Mother, Books/Article	Regular	3 to 6 days	Much	Severe pain	No	No	Yes	Yes	Don't Know	Yes	Yes	Yes	Agree	Agree	Agree	Agree	Agree	Agree	Disagree
775	22	18 to 24 years of age	Unmarried	University level	Student	Urban	Nuclear	More than 30000	No	No	No	Normal	1.6002	21.87	Yes	Yes	Yes	7 to 9 hours	Yes	No	No	2 to 5 hours	Yes	No	Sometimes	Sometimes	No	Yes	12 to 14 years of age	Mother, Friends	Regular	3 to 6 days	Normal	Mild pain	No	No	Yes	No	Yes	Yes	Don't Know	Yes	Agree	Agree	Agree	Agree	Agree	Agree	Disagree
776	22	18 to 24 years of age	Unmarried	University level	Student	Urban	Nuclear	15000 to 30000	No	No	No	Normal	1.6002	19.14	Yes	No	Yes	7 to 9 hours	No	No	No	2 to 5 hours	No	No	Everyday	Sometimes	No	No	More than 14 years of age	Mother, Social media	Regular	more than 6 days	Normal	Mild pain	Yes	No	Yes	Yes	Yes	Yes	Yes	Yes	Neutral	Agree	Agree	Agree	Agree	Agree	Disagree
777	21	18 to 24 years of age	Unmarried	University level	Student	Urban	Nuclear	Less than 15000BDT	No	No	No	Normal	1.6002	19.14	No	Yes	Yes	7 to 9 hours	Yes	No	No	Less thasn 2 hour	No	No	Sometimes	Sometimes	No	No	12 to 14 years of age	Friends	Regular	3 to 6 days	Normal	Severe pain	No	No	Yes	Yes	Yes	Yes	Yes	Yes	Neutral	Agree	Agree	Agree	Agree	Agree	Disagree
778	22	18 to 24 years of age	Unmarried	University level	Student	Urban	Nuclear	15000 to 30000	No	No	No	Normal	1.5494	20.83	No	No	No	7 to 9 hours	No	No	No	2 to 5 hours	No	No	Everyday	Sometimes	No	No	12 to 14 years of age	Friends	Irregular	more than 6 days	Much	Mild pain	No	No	Yes	Yes	Don't Know	Yes	Yes	Yes	Agree	Agree	Agree	Agree	Agree	Agree	Disagree
779	21	18 to 24 years of age	Unmarried	University level	Student	Urban	Nuclear	Less than 15000BDT	Yes	No	No	Normal	1.4986	20.04	Yes	No	Yes	Less tha 7hours	No	No	No	2 to 5 hours	No	No	Sometimes	Always	No	No	12 to 14 years of age	Mother, Teacher, Books/Article	Regular	3 to 6 days	Much	Mild pain	No	No	Yes	Yes	Yes	Yes	Yes	Yes	Neutral	Agree	Agree	Agree	Agree	Neutral	Disagree
780	20	18 to 24 years of age	Unmarried	University level	Student	Rural	Nuclear	Less than 15000BDT	No	No	No	Normal	1.4986	19.59	No	No	Yes	Less tha 7hours	Yes	No	No	Less thasn 2 hour	Yes	No	Sometimes	No	No	No	More than 14 years of age	Mother	Regular	more than 6 days	Much	Severe pain	No	No	Yes	Yes	Yes	Yes	Yes	Yes	Neutral	Agree	Agree	Agree	Agree	Neutral	Disagree
781	22	18 to 24 years of age	Unmarried	University level	Student	Urban	Nuclear	15000 to 30000	No	No	No	Normal	1.5875	19.84	Yes	Yes	Yes	Less tha 7hours	Yes	No	No	2 to 5 hours	Yes	No	Sometimes	Sometimes	No	No	12 to 14 years of age	Mother, Telivision, Books/Article, Social media	Regular	3 to 6 days	Normal	Mild pain	No	No	Yes	Yes	Yes	Yes	Yes	Yes	Agree	Agree	Agree	Agree	Agree	Agree	Disagree
782	22	18 to 24 years of age	Unmarried	University level	Student	Rural	Nuclear	15000 to 30000	No	No	No	Overweight	1.524	27.99	Yes	No	No	Less tha 7hours	Yes	No	No	2 to 5 hours	Yes	No	Sometimes	Sometimes	No	No	12 to 14 years of age	Mother	Irregular	3 to 6 days	Normal	Mild pain	No	No	Yes	Yes	Yes	Yes	Yes	Yes	Agree	Agree	Agree	Agree	Agree	Agree	Disagree
783	22	18 to 24 years of age	Unmarried	University level	Student	Rural	Nuclear	15000 to 30000	No	No	No	Normal	1.5494	24.99	Yes	No	No	Less tha 7hours	No	No	No	2 to 5 hours	No	No	Sometimes	Sometimes	No	No	12 to 14 years of age	Friends	Irregular	3 to 6 days	Normal	Severe pain	No	Yes	Yes	Yes	Don't Know	Yes	Yes	Yes	Neutral	Agree	Agree	Agree	Agree	Agree	Disagree
784	21	18 to 24 years of age	Unmarried	University level	Student	Rural	Nuclear	15000 to 30000	No	No	No	Normal	1.524	19.81	Yes	Yes	Yes	7 to 9 hours	No	No	No	2 to 5 hours	No	Yes	Sometimes	Sometimes	No	No	12 to 14 years of age	Mother	Regular	3 to 6 days	Normal	Mild pain	No	Yes	Yes	Yes	Yes	Yes	Yes	Yes	Neutral	Agree	Agree	Agree	Agree	Agree	Disagree
785	22	18 to 24 years of age	Unmarried	University level	Student	Rural	Large	More than 30000	No	No	No	Normal	1.5494	18.74	No	Yes	Yes	Less tha 7hours	Yes	No	No	Less thasn 2 hour	Yes	No	Sometimes	No	No	No	More than 14 years of age	Mother	Regular	3 to 6 days	Comparable to low	No pain	No	Yes	Yes	Yes	Yes	Yes	Yes	Yes	Agree	Agree	Agree	Agree	Agree	Neutral	Disagree
786	22	18 to 24 years of age	Unmarried	University level	Student	Rural	Nuclear	15000 to 30000	Yes	No	No	Normal	1.524	23.68	Yes	Yes	No	More than 9 hours	Yes	No	No	Morethan 5 hours	No	No	Everyday	Sometimes	No	No	12 to 14 years of age	Mother	Regular	3 to 6 days	Normal	Mild pain	No	No	Yes	Yes	Don't Know	Yes	Yes	Yes	Agree	Agree	Agree	Agree	Agree	Agree	Disagree
787	20	18 to 24 years of age	Unmarried	University level	Student	Urban	Large	More than 30000	Yes	No	No	Underweight	1.6002	18.35	Yes	Yes	No	Less tha 7hours	Yes	No	No	2 to 5 hours	Yes	No	Sometimes	Sometimes	No	No	More than 14 years of age	Mother, Friends	Regular	3 to 6 days	Normal	No pain	Yes	No	Yes	Yes	Don't Know	Yes	Yes	Yes	Agree	Agree	Agree	Agree	Agree	Agree	Disagree
788	22	18 to 24 years of age	Unmarried	University level	Student	Rural	Nuclear	More than 30000	No	No	No	Normal	1.7018	18.99	No	No	Yes	7 to 9 hours	No	No	No	Less thasn 2 hour	Yes	No	Sometimes	No	No	No	More than 14 years of age	Mother	Regular	3 to 6 days	Comparable to low	No pain	No	Yes	Yes	Yes	Don't Know	Yes	Yes	Yes	Agree	Agree	Agree	Agree	Neutral	Agree	Disagree
789	22	18 to 24 years of age	Unmarried	University level	Student	Rural	Nuclear	Less than 15000BDT	Yes	No	No	Normal	1.5494	22.49	Yes	Yes	Yes	Less tha 7hours	No	No	No	2 to 5 hours	No	No	Sometimes	Always	No	No	12 to 14 years of age	Friends	Regular	more than 6 days	Much	Severe pain	No	Yes	Yes	Yes	Yes	Yes	Yes	Yes	Agree	Agree	Agree	Agree	Agree	Agree	Disagree
790	21	18 to 24 years of age	Unmarried	University level	Student	Urban	Nuclear	Less than 15000BDT	No	No	No	Normal	1.4986	20.04	Yes	No	Yes	7 to 9 hours	No	No	No	2 to 5 hours	No	No	Sometimes	Sometimes	No	No	12 to 14 years of age	Mother, Friends	Irregular	more than 6 days	Much	Mild pain	No	No	Yes	Yes	Yes	Yes	Yes	Yes	Neutral	Agree	Agree	Agree	Agree	Agree	Disagree
791	23	18 to 24 years of age	Unmarried	University level	Student	Urban	Nuclear	More than 30000	Yes	No	No	Underweight	1.6002	17.57	No	Yes	No	7 to 9 hours	No	No	No	2 to 5 hours	Yes	No	Sometimes	Sometimes	No	No	12 to 14 years of age	Mother	Regular	less tha 3 days	Comparable to low	Mild pain	No	Yes	Yes	Yes	Yes	Yes	Yes	Yes	Agree	Agree	Agree	Agree	Agree	Agree	Disagree
792	23	18 to 24 years of age	Unmarried	University level	Student	Urban	Nuclear	Less than 15000BDT	Yes	No	No	Underweight	1.5494	17.91	Yes	No	Yes	7 to 9 hours	No	No	No	2 to 5 hours	No	No	Sometimes	No	No	No	12 to 14 years of age	Mother	Regular	3 to 6 days	Comparable to low	Severe pain	No	No	Yes	Yes	Yes	Yes	Yes	Don't Know	Agree	Agree	Agree	Agree	Agree	Agree	Disagree
793	24	18 to 24 years of age	Unmarried	University level	Student	Rural	Nuclear	Less than 15000BDT	Yes	No	No	Underweight	1.524	18.08	No	No	No	7 to 9 hours	Yes	No	No	2 to 5 hours	Yes	Yes	Sometimes	Always	No	No	12 to 14 years of age	Friends	Regular	less tha 3 days	Comparable to low	Mild pain	No	No	Yes	Yes	Don't Know	Don't Know	Yes	Don't Know	Agree	Agree	Agree	Agree	Neutral	Agree	Disagree
794	23	18 to 24 years of age	Unmarried	University level	Student	Urban	Large	15000 to 30000	No	No	No	Normal	1.524	23.68	Yes	No	No	Less tha 7hours	No	No	No	2 to 5 hours	No	No	Sometimes	Always	No	Yes	12 to 14 years of age	Friends	Irregular	less tha 3 days	Comparable to low	No pain	No	No	Yes	Yes	Don't Know	Yes	Yes	Yes	Neutral	Agree	Agree	Agree	Agree	Agree	Neutral
795	21	18 to 24 years of age	Unmarried	University level	Student	Rural	Large	15000 to 30000	No	No	No	Normal	1.6002	21.87	Yes	No	Yes	Less tha 7hours	No	No	No	2 to 5 hours	No	No	Sometimes	No	No	No	12 to 14 years of age	Mother	Regular	more than 6 days	Normal	No pain	No	No	Yes	Yes	Yes	Yes	Yes	Yes	Neutral	Agree	Agree	Agree	Neutral	Agree	Disagree
796	23	18 to 24 years of age	Unmarried	University level	Student	Urban	Nuclear	Less than 15000BDT	No	No	No	Underweight	1.6256	17.03	Yes	No	No	7 to 9 hours	Yes	No	No	2 to 5 hours	Yes	No	Sometimes	Always	No	Yes	12 to 14 years of age	Friends	Regular	3 to 6 days	Normal	Mild pain	No	Yes	Yes	No	Yes	Yes	Yes	Don't Know	Agree	Agree	Agree	Agree	Agree	Agree	Disagree
797	22	18 to 24 years of age	Unmarried	University level	Student	Rural	Nuclear	More than 30000	No	No	No	Normal	1.6256	19.68	Yes	Yes	No	7 to 9 hours	No	Yes	Yes	2 to 5 hours	Yes	Yes	Everyday	Always	No	Yes	12 to 14 years of age	Mother	Regular	3 to 6 days	Normal	Severe pain	Yes	Yes	Yes	Yes	Yes	Yes	Yes	Yes	Agree	Agree	Agree	Agree	Agree	Agree	Agree
798	22	18 to 24 years of age	Unmarried	University level	Student	Urban	Nuclear	15000 to 30000	No	No	No	Normal	1.5494	19.99	No	No	Yes	7 to 9 hours	Yes	No	No	2 to 5 hours	Yes	No	Everyday	Sometimes	No	Yes	12 to 14 years of age	Mother	Regular	3 to 6 days	Normal	Mild pain	Yes	No	Yes	Yes	Don't Know	Yes	Yes	Yes	Agree	Agree	Agree	Agree	Agree	Agree	Disagree
799	23	18 to 24 years of age	Unmarried	University level	Student	Rural	Large	15000 to 30000	No	No	No	Normal	1.5494	18.74	Yes	Yes	No	7 to 9 hours	Yes	No	Yes	Less thasn 2 hour	No	No	Sometimes	Sometimes	No	No	12 to 14 years of age	Mother	Regular	more than 6 days	Normal	Mild pain	No	No	Yes	Yes	No	Yes	Yes	Don't Know	Agree	Agree	Agree	Agree	Agree	Agree	Disagree
800	22	18 to 24 years of age	Unmarried	University level	Student	Urban	Nuclear	15000 to 30000	No	No	No	Normal	1.5748	21.37	Yes	No	No	7 to 9 hours	Yes	No	No	2 to 5 hours	Yes	No	Everyday	Sometimes	Yes	No	12 to 14 years of age	Books/Article	Regular	3 to 6 days	Normal	Mild pain	No	No	Yes	Yes	Yes	Yes	Yes	Yes	Neutral	Agree	Agree	Agree	Agree	Agree	Disagree
801	21	18 to 24 years of age	Unmarried	University level	Student	Urban	Nuclear	More than 30000	No	No	No	Overweight	1.5494	25.41	Yes	No	No	Less tha 7hours	Yes	No	No	2 to 5 hours	No	Yes	Everyday	Sometimes	No	No	12 to 14 years of age	Mother	Regular	3 to 6 days	Normal	Mild pain	Yes	Yes	Yes	Yes	Don't Know	Yes	Yes	Don't Know	Agree	Agree	Agree	Agree	Agree	Agree	Disagree
802	24	18 to 24 years of age	Unmarried	University level	Student	Urban	Nuclear	More than 30000	No	No	No	Normal	1.5494	22.49	Yes	Yes	No	7 to 9 hours	Yes	No	No	Morethan 5 hours	Yes	Yes	Sometimes	Sometimes	No	No	12 to 14 years of age	Mother	Irregular	more than 6 days	Normal	Severe pain	No	Yes	Yes	No	Yes	Yes	Yes	No	Agree	Agree	Agree	Agree	Agree	Agree	Neutral
803	23	18 to 24 years of age	Unmarried	University level	Student	Rural	Nuclear	Less than 15000BDT	No	No	No	Normal	1.4986	19.15	No	No	Yes	7 to 9 hours	Yes	No	Yes	Less thasn 2 hour	Yes	No	Sometimes	Sometimes	No	No	More than 14 years of age	Mother	Regular	3 to 6 days	Normal	Mild pain	No	No	Yes	Don't Know	Don't Know	Yes	Yes	Don't Know	Neutral	Agree	Agree	Agree	Agree	Agree	Disagree
804	23	18 to 24 years of age	Unmarried	University level	Student	Rural	Nuclear	Less than 15000BDT	Yes	No	No	Underweight	1.524	17.22	Yes	Yes	Yes	7 to 9 hours	Yes	No	Yes	2 to 5 hours	Yes	No	Sometimes	Sometimes	No	No	12 to 14 years of age	Mother	Irregular	less tha 3 days	Normal	Severe pain	No	No	Yes	Yes	Yes	Yes	Yes	Don't Know	Agree	Agree	Agree	Agree	Agree	Agree	Disagree
805	23	18 to 24 years of age	Unmarried	University level	Student	Urban	Nuclear	More than 30000	No	No	No	Normal	1.651	19.08	Yes	No	No	7 to 9 hours	No	No	No	2 to 5 hours	No	No	Sometimes	Sometimes	No	No	12 to 14 years of age	Mother	Regular	3 to 6 days	Normal	Mild pain	No	No	Yes	Yes	Yes	Yes	Yes	Yes	Agree	Agree	Agree	Agree	Neutral	Agree	Disagree
806	23	18 to 24 years of age	Unmarried	University level	Student	Rural	Nuclear	Less than 15000BDT	Yes	No	No	Normal	1.7018	22.44	Yes	No	Yes	7 to 9 hours	No	No	No	Less thasn 2 hour	No	No	Sometimes	Sometimes	No	No	12 to 14 years of age	Mother	Regular	3 to 6 days	Normal	Mild pain	No	No	Yes	Yes	Yes	Yes	Yes	Yes	Neutral	Agree	Agree	Agree	Agree	Neutral	Disagree
807	23	18 to 24 years of age	Unmarried	University level	Student	Rural	Nuclear	Less than 15000BDT	No	No	No	Normal	1.5494	20.83	No	Yes	No	More than 9 hours	No	No	No	2 to 5 hours	Yes	No	Sometimes	Sometimes	No	No	12 to 14 years of age	Mother	Regular	3 to 6 days	Much	Mild pain	No	No	Yes	Yes	Don't Know	No	Yes	No	Agree	Agree	Agree	Agree	Agree	Neutral	Disagree
808	24	18 to 24 years of age	Unmarried	University level	Student	Rural	Nuclear	15000 to 30000	No	No	No	Normal	1.524	24.54	Yes	No	No	7 to 9 hours	No	No	No	2 to 5 hours	No	No	Sometimes	Always	No	No	12 to 14 years of age	Mother	Regular	3 to 6 days	Normal	Mild pain	No	No	Yes	Don't Know	No	Yes	Yes	Yes	Neutral	Agree	Agree	Agree	Agree	Agree	Disagree
809	23	18 to 24 years of age	Unmarried	University level	Student	Rural	Nuclear	Less than 15000BDT	No	No	No	Normal	1.4986	20.04	Yes	No	No	Less tha 7hours	No	No	No	2 to 5 hours	No	No	Everyday	Always	No	No	12 to 14 years of age	Mother	Regular	3 to 6 days	Normal	No pain	No	No	Yes	Yes	Yes	Don't Know	Yes	Don't Know	Agree	Agree	Agree	Agree	Agree	Agree	Disagree
810	23	18 to 24 years of age	Unmarried	University level	Student	Rural	Nuclear	15000 to 30000	No	No	No	Normal	1.5748	20.16	No	No	No	7 to 9 hours	No	No	No	2 to 5 hours	Yes	No	Sometimes	Sometimes	No	No	12 to 14 years of age	Mother	Regular	3 to 6 days	Normal	Mild pain	No	No	Yes	Yes	Yes	Yes	Yes	Yes	Neutral	Agree	Agree	Agree	Agree	Agree	Disagree
811	24	18 to 24 years of age	Unmarried	University level	Student	Rural	Nuclear	More than 30000	No	No	No	Normal	1.651	19.44	Yes	No	No	More than 9 hours	Yes	No	No	2 to 5 hours	Yes	No	Everyday	Sometimes	No	No	12 to 14 years of age	Mother	Regular	3 to 6 days	Normal	Mild pain	No	No	Yes	Yes	No	Yes	Yes	No	Agree	Agree	Agree	Agree	Agree	Agree	Disagree
812	24	18 to 24 years of age	Unmarried	University level	Student	Urban	Nuclear	More than 30000	No	No	No	Normal	1.5494	19.99	Yes	Yes	Yes	7 to 9 hours	Yes	No	No	2 to 5 hours	Yes	No	Everyday	Sometimes	No	No	12 to 14 years of age	Mother, Friends, Telivision, Teacher, Books/Article, Social media	Regular	3 to 6 days	Normal	Mild pain	No	Yes	Yes	Yes	Yes	No	Yes	Yes	Neutral	Agree	Agree	Agree	Neutral	Agree	Disagree
813	22	18 to 24 years of age	Unmarried	University level	Student	Urban	Nuclear	Less than 15000BDT	No	No	No	Overweight	1.6129	26.52	Yes	No	Yes	Less tha 7hours	No	No	No	Morethan 5 hours	No	Yes	Everyday	Sometimes	No	No	12 to 14 years of age	Mother, Friends, Books/Article	Irregular	3 to 6 days	Comparable to low	Severe pain	No	No	Yes	Yes	Yes	Yes	Yes	Yes	Agree	Agree	Agree	Agree	Agree	Agree	Disagree
814	23	18 to 24 years of age	Unmarried	University level	Student	Urban	Nuclear	15000 to 30000	No	No	No	Normal	1.6256	22.71	Yes	No	Yes	7 to 9 hours	No	No	No	2 to 5 hours	Yes	No	Everyday	Always	No	No	8 to 11 years of age	Mother	Regular	less tha 3 days	Normal	Severe pain	Yes	Yes	Yes	Yes	Yes	Yes	Yes	Yes	Neutral	Agree	Agree	Agree	Agree	Agree	Disagree
815	22	18 to 24 years of age	Unmarried	University level	Student	Urban	Nuclear	More than 30000	No	No	No	Underweight	1.5494	14.58	No	Yes	Yes	7 to 9 hours	No	No	No	2 to 5 hours	No	No	Sometimes	Sometimes	No	No	12 to 14 years of age	Books/Article	Regular	3 to 6 days	Much	Severe pain	No	No	Yes	Don't Know	Don't Know	Yes	Yes	Yes	Agree	Agree	Agree	Agree	Agree	Agree	Disagree
816	22	18 to 24 years of age	Unmarried	University level	Student	Urban	Nuclear	More than 30000	No	No	No	Normal	1.5494	21.66	Yes	No	No	Less tha 7hours	No	No	No	2 to 5 hours	Yes	No	Sometimes	Always	No	No	12 to 14 years of age	Friends	Regular	3 to 6 days	Normal	Mild pain	No	No	Yes	Yes	Yes	Yes	Yes	Yes	Neutral	Agree	Agree	Agree	Agree	Agree	Disagree
817	23	18 to 24 years of age	Married	University level	Student	Rural	Large	15000 to 30000	No	No	No	Normal	1.4986	20.93	Yes	No	No	Less tha 7hours	No	No	No	2 to 5 hours	Yes	Yes	Sometimes	No	No	No	12 to 14 years of age	Books/Article	Irregular	3 to 6 days	Normal	Mild pain	Yes	No	Yes	Yes	Don't Know	Yes	Yes	Don't Know	Agree	Agree	Agree	Agree	Agree	Agree	Disagree
818	23	18 to 24 years of age	Unmarried	University level	Student	Urban	Large	More than 30000	No	No	No	Normal	1.6002	20.31	No	No	No	More than 9 hours	No	No	No	Less thasn 2 hour	No	No	Never	Sometimes	No	No	12 to 14 years of age	Friends	Regular	3 to 6 days	Normal	Severe pain	Yes	Yes	Yes	Yes	Don't Know	Yes	Yes	Yes	Agree	Agree	Agree	Agree	Agree	Agree	Disagree
819	23	18 to 24 years of age	Married	University level	Student	Rural	Nuclear	Less than 15000BDT	Yes	No	No	Underweight	1.5494	14.58	No	Yes	Yes	Less tha 7hours	No	No	No	Less thasn 2 hour	No	No	Sometimes	No	No	No	12 to 14 years of age	Mother	Regular	3 to 6 days	Normal	Severe pain	No	No	Yes	Yes	Yes	Yes	Yes	Yes	Agree	Agree	Agree	Agree	Agree	Agree	Disagree
820	21	18 to 24 years of age	Unmarried	University level	Student	Urban	Nuclear	Less than 15000BDT	No	No	No	Underweight	1.524	16.36	No	Yes	Yes	Less tha 7hours	No	No	No	Less thasn 2 hour	Yes	No	Sometimes	No	No	No	12 to 14 years of age	Social media	Regular	3 to 6 days	Normal	Mild pain	No	No	Yes	Yes	Yes	Yes	Yes	Yes	Neutral	Agree	Agree	Agree	Agree	Agree	Disagree
821	22	18 to 24 years of age	Unmarried	University level	Student	Urban	Nuclear	More than 30000	No	No	No	Overweight	1.5748	26.21	Yes	No	No	7 to 9 hours	Yes	No	No	2 to 5 hours	Yes	No	Sometimes	Sometimes	No	No	12 to 14 years of age	Books/Article	Regular	more than 6 days	Normal	Severe pain	No	Yes	Yes	Don't Know	Don't Know	Yes	Yes	Don't Know	Agree	Agree	Agree	Agree	Agree	Agree	Disagree
822	23	18 to 24 years of age	Unmarried	University level	Student	Urban	Nuclear	More than 30000	Yes	No	No	Normal	1.5494	20.83	Yes	Yes	Yes	7 to 9 hours	Yes	No	No	2 to 5 hours	Yes	No	Everyday	Sometimes	No	Yes	More than 14 years of age	Mother	Regular	3 to 6 days	Normal	Mild pain	No	Yes	Yes	Yes	Yes	Don't Know	Yes	Yes	Neutral	Agree	Agree	Agree	Agree	Agree	Disagree
823	21	18 to 24 years of age	Married	University level	Student	Rural	Nuclear	Less than 15000BDT	No	No	No	Normal	1.5748	20.16	Yes	Yes	Yes	7 to 9 hours	No	No	No	2 to 5 hours	No	No	Sometimes	Sometimes	No	No	12 to 14 years of age	Books/Article	Regular	3 to 6 days	Comparable to low	Mild pain	No	No	Yes	Yes	Don't Know	Yes	Yes	Yes	Agree	Agree	Agree	Agree	Agree	Agree	Disagree
824	22	18 to 24 years of age	Unmarried	University level	Student	Urban	Large	Less than 15000BDT	No	No	No	Underweight	1.5494	17.5	Yes	Yes	Yes	Less tha 7hours	No	No	No	Less thasn 2 hour	No	Yes	Sometimes	No	No	No	12 to 14 years of age	Mother	Irregular	more than 6 days	Much	No pain	Yes	No	Yes	Yes	Yes	Yes	Yes	Don't Know	Neutral	Agree	Agree	Agree	Agree	Agree	Disagree
825	24	18 to 24 years of age	Unmarried	University level	Student	Rural	Nuclear	Less than 15000BDT	No	No	No	Normal	1.5748	24.19	Yes	Yes	No	Less tha 7hours	No	No	No	2 to 5 hours	No	Yes	Sometimes	Sometimes	No	No	12 to 14 years of age	Friends	Regular	3 to 6 days	Normal	Mild pain	Yes	Yes	Yes	Yes	Yes	Yes	Yes	No	Neutral	Agree	Agree	Agree	Agree	Agree	Disagree
826	23	18 to 24 years of age	Unmarried	University level	Student	Rural	Nuclear	Less than 15000BDT	No	No	No	Normal	1.5494	18.74	Yes	Yes	No	Less tha 7hours	No	No	No	2 to 5 hours	No	Yes	Sometimes	Sometimes	No	No	12 to 14 years of age	Friends	Regular	3 to 6 days	Normal	Mild pain	Yes	Yes	Yes	Yes	Yes	Yes	Yes	Yes	Neutral	Agree	Agree	Agree	Agree	Agree	Disagree
827	23	18 to 24 years of age	Married	University level	Student	Urban	Nuclear	Less than 15000BDT	No	No	No	Normal	1.4732	19.35	Yes	Yes	No	7 to 9 hours	No	No	No	2 to 5 hours	No	No	Sometimes	Sometimes	No	No	12 to 14 years of age	Mother	Regular	3 to 6 days	Normal	Mild pain	No	No	Yes	Yes	Yes	Yes	Yes	Yes	Neutral	Agree	Agree	Agree	Agree	Agree	Disagree
828	23	18 to 24 years of age	Unmarried	University level	Student	Urban	Large	15000 to 30000	No	No	No	Underweight	1.6002	17.57	Yes	No	No	7 to 9 hours	No	No	No	2 to 5 hours	Yes	No	Sometimes	Sometimes	No	No	12 to 14 years of age	Mother	Regular	more than 6 days	Normal	No pain	No	No	Yes	Yes	Yes	Yes	Yes	Yes	Agree	Agree	Agree	Agree	Agree	Neutral	Disagree
829	24	18 to 24 years of age	Unmarried	University level	Student	Urban	Nuclear	Less than 15000BDT	No	No	No	Normal	1.4986	19.59	No	No	No	Less tha 7hours	No	No	No	2 to 5 hours	No	No	Everyday	Sometimes	No	No	12 to 14 years of age	Mother	Regular	3 to 6 days	Normal	No pain	No	No	Yes	Yes	Yes	Yes	Yes	Yes	Agree	Agree	Agree	Agree	Agree	Agree	Disagree
830	24	18 to 24 years of age	Unmarried	University level	Student	Urban	Nuclear	Less than 15000BDT	No	No	No	Normal	1.524	24.11	No	No	No	7 to 9 hours	Yes	No	No	Less thasn 2 hour	No	No	Sometimes	Sometimes	No	No	12 to 14 years of age	Mother	Regular	3 to 6 days	Normal	Mild pain	No	No	Yes	Yes	Don't Know	Yes	Yes	Yes	Agree	Agree	Agree	Agree	Agree	Agree	Disagree
831	24	18 to 24 years of age	Unmarried	University level	Student	Rural	Nuclear	15000 to 30000	No	No	No	Normal	1.524	24.97	Yes	No	No	7 to 9 hours	No	No	No	Less thasn 2 hour	No	No	Everyday	Sometimes	No	No	12 to 14 years of age	Mother	Regular	3 to 6 days	Much	Mild pain	No	No	Yes	Yes	Yes	Yes	Yes	Yes	Agree	Agree	Agree	Agree	Agree	Agree	Disagree
832	24	18 to 24 years of age	Married	University level	Student	Rural	Large	More than 30000	No	No	No	Normal	1.6002	22.65	Yes	No	No	More than 9 hours	Yes	No	No	2 to 5 hours	No	Yes	Everyday	Sometimes	No	No	More than 14 years of age	Mother	Regular	3 to 6 days	Normal	Severe pain	Yes	Yes	Yes	Yes	Yes	Yes	Yes	Yes	Neutral	Agree	Neutral	Agree	Agree	Neutral	Disagree
833	22	18 to 24 years of age	Unmarried	University level	Student	Rural	Nuclear	15000 to 30000	Yes	No	No	Normal	1.5494	19.16	Yes	Yes	No	7 to 9 hours	Yes	No	No	2 to 5 hours	Yes	No	Everyday	Always	No	No	12 to 14 years of age	Books/Article	Irregular	3 to 6 days	Normal	Severe pain	No	Yes	Yes	Yes	Yes	Yes	Yes	Yes	Neutral	Agree	Agree	Agree	Agree	Agree	Agree
834	22	18 to 24 years of age	Unmarried	University level	Student	Urban	Nuclear	15000 to 30000	Yes	No	No	Normal	1.6256	20.06	No	No	Yes	Less tha 7hours	No	No	No	Less thasn 2 hour	No	No	Everyday	Always	No	No	12 to 14 years of age	Books/Article	Regular	more than 6 days	Normal	Mild pain	No	No	Yes	Yes	Yes	Yes	Yes	Yes	Neutral	Agree	Agree	Agree	Agree	Agree	Disagree
835	22	18 to 24 years of age	Unmarried	University level	Student	Urban	Nuclear	15000 to 30000	No	No	No	Underweight	1.5494	17.5	No	No	Yes	Less tha 7hours	No	No	No	Less thasn 2 hour	No	No	Sometimes	No	No	No	12 to 14 years of age	Mother	Regular	more than 6 days	Much	No pain	No	No	Yes	Don't Know	Don't Know	Yes	Yes	Yes	Agree	Agree	Agree	Agree	Agree	Agree	Disagree
836	22	18 to 24 years of age	Unmarried	University level	Student	Rural	Nuclear	Less than 15000BDT	Yes	No	No	Normal	1.6256	18.54	No	Yes	No	7 to 9 hours	No	No	No	Morethan 5 hours	No	No	Sometimes	Sometimes	No	No	12 to 14 years of age	Friends	Regular	3 to 6 days	Normal	Mild pain	No	Yes	Yes	Yes	Don't Know	Yes	Yes	Yes	Neutral	Agree	Agree	Agree	Agree	Agree	Disagree
837	23	18 to 24 years of age	Married	University level	Student	Rural	Nuclear	More than 30000	Yes	No	Yes	Normal	1.5748	22.18	No	No	No	7 to 9 hours	No	No	No	2 to 5 hours	Yes	No	Sometimes	Sometimes	No	No	8 to 11 years of age	Mother, Books/Article	Irregular	less tha 3 days	Comparable to low	Mild pain	No	No	Yes	Yes	Don't Know	Yes	Yes	Yes	Agree	Agree	Agree	Agree	Agree	Agree	Disagree
838	35	25 to 35 years	Married	University level	employee	Urban	Nuclear	More than 30000	Yes	Yes	Yes	Overweight	1.6002	25.77	Yes	Yes	Yes	7 to 9 hours	Yes	No	No	2 to 5 hours	Yes	Yes	Everyday	Sometimes	No	Yes	12 to 14 years of age	Mother, Friends	Regular	3 to 6 days	Normal	Mild pain	Yes	Yes	Yes	Yes	Yes	Yes	Yes	Yes	Agree	Agree	Agree	Agree	Agree	Agree	Disagree
839	23	18 to 24 years of age	Unmarried	Below University level	others	Urban	Nuclear	15000 to 30000	Yes	Yes	Yes	Normal	1.6256	23.08	Yes	Yes	Yes	7 to 9 hours	Yes	No	No	2 to 5 hours	Yes	Yes	Sometimes	Sometimes	No	Yes	8 to 11 years of age	Mother, Telivision, Books/Article	Irregular	3 to 6 days	Normal	Severe pain	Yes	Yes	Yes	Yes	Yes	Yes	Yes	Yes	Agree	Agree	Agree	Agree	Agree	Agree	Disagree
840	25	25 to 35 years	Married	Below University level	others	Urban	Large	More than 30000	Yes	No	Yes	Normal	1.6256	23.46	Yes	Yes	Yes	Less tha 7hours	Yes	No	No	Less thasn 2 hour	Yes	Yes	Everyday	Sometimes	No	Yes	8 to 11 years of age	Mother, Telivision, Books/Article	Regular	less tha 3 days	Comparable to low	Mild pain	Yes	Yes	Yes	Yes	Don't Know	Yes	Yes	Yes	Agree	Agree	Agree	Agree	Agree	Agree	Disagree
841	32	25 to 35 years	Married	University level	employee	Urban	Nuclear	More than 30000	No	Yes	Yes	Normal	1.6256	24.6	Yes	No	No	7 to 9 hours	No	No	No	2 to 5 hours	No	No	Sometimes	Sometimes	No	No	12 to 14 years of age	Mother	Irregular	less tha 3 days	Comparable to low	Mild pain	Yes	Yes	Yes	Yes	No	Yes	Yes	Yes	Agree	Agree	Agree	Agree	Agree	Agree	Disagree
842	21	18 to 24 years of age	Married	University level	Student	Urban	Nuclear	Less than 15000BDT	Yes	No	No	Normal	1.4986	21.82	No	Yes	Yes	7 to 9 hours	Yes	No	No	2 to 5 hours	No	Yes	Never	Always	No	No	12 to 14 years of age	Mother	Regular	3 to 6 days	Normal	No pain	No	No	Yes	No	Yes	No	Yes	Yes	Agree	Agree	Agree	Agree	Agree	Agree	Disagree
843	23	18 to 24 years of age	Unmarried	University level	Student	Urban	Nuclear	15000 to 30000	No	No	No	Normal	1.5494	19.58	No	Yes	No	7 to 9 hours	Yes	No	No	2 to 5 hours	Yes	Yes	Sometimes	Sometimes	No	Yes	12 to 14 years of age	Mother	Regular	3 to 6 days	Normal	Mild pain	No	Yes	Yes	Yes	Don't Know	Yes	Yes	Yes	Neutral	Agree	Agree	Agree	Neutral	Neutral	Neutral
844	22	18 to 24 years of age	Unmarried	University level	Student	Urban	Nuclear	Less than 15000BDT	No	No	No	Underweight	1.4986	17.81	Yes	No	No	7 to 9 hours	No	No	No	Less thasn 2 hour	Yes	No	Sometimes	Sometimes	No	No	12 to 14 years of age	Mother	Regular	3 to 6 days	Normal	Mild pain	No	No	Yes	Yes	Yes	Don't Know	Yes	Yes	Agree	Agree	Agree	Agree	Agree	Agree	Disagree
845	22	18 to 24 years of age	Unmarried	University level	Student	Urban	Nuclear	15000 to 30000	Yes	No	No	Normal	1.5494	19.58	Yes	Yes	Yes	7 to 9 hours	Yes	No	No	2 to 5 hours	Yes	No	Sometimes	No	No	No	12 to 14 years of age	Mother	Regular	3 to 6 days	Normal	Mild pain	No	Yes	Yes	Yes	Don't Know	Yes	Yes	Yes	Agree	Agree	Agree	Agree	Agree	Agree	Disagree
846	23	18 to 24 years of age	Unmarried	University level	Student	Urban	Nuclear	15000 to 30000	No	No	No	Normal	1.6002	21.48	Yes	Yes	No	7 to 9 hours	Yes	No	No	2 to 5 hours	No	No	Sometimes	Sometimes	No	No	12 to 14 years of age	Friends	Irregular	3 to 6 days	Normal	Mild pain	No	No	Yes	Yes	Yes	Yes	Yes	Don't Know	Agree	Agree	Agree	Agree	Neutral	Agree	Disagree
847	22	18 to 24 years of age	Unmarried	University level	Student	Rural	Large	15000 to 30000	No	No	No	Normal	1.5494	19.99	Yes	No	No	7 to 9 hours	Yes	No	No	2 to 5 hours	Yes	No	Sometimes	Always	No	No	12 to 14 years of age	Mother	Regular	3 to 6 days	Much	Severe pain	No	No	Yes	Yes	Don't Know	Yes	Yes	Yes	Neutral	Agree	Agree	Agree	Agree	Neutral	Disagree
848	22	18 to 24 years of age	Unmarried	University level	Student	Urban	Nuclear	15000 to 30000	No	No	No	Normal	1.5748	24.19	Yes	No	No	Less tha 7hours	No	No	No	2 to 5 hours	Yes	No	Everyday	Sometimes	No	No	8 to 11 years of age	Mother	Regular	3 to 6 days	Normal	Mild pain	No	No	Yes	Yes	Yes	Yes	Yes	Yes	Agree	Agree	Agree	Agree	Agree	Agree	Agree
849	21	18 to 24 years of age	Unmarried	University level	Student	Rural	Nuclear	15000 to 30000	Yes	No	No	Normal	1.6256	22.71	Yes	No	Yes	7 to 9 hours	No	No	No	Morethan 5 hours	No	No	Everyday	Sometimes	No	No	12 to 14 years of age	Mother, Friends, Telivision, Teacher, Books/Article, Social media	Regular	3 to 6 days	Normal	Mild pain	No	Yes	Yes	Yes	Don't Know	Yes	Yes	Yes	Agree	Agree	Agree	Agree	Agree	Agree	Disagree
850	21	18 to 24 years of age	Unmarried	University level	Student	Rural	Nuclear	More than 30000	No	No	No	Normal	1.5494	19.99	Yes	No	Yes	7 to 9 hours	Yes	No	No	2 to 5 hours	Yes	No	Sometimes	Sometimes	No	No	12 to 14 years of age	Mother	Regular	more than 6 days	Normal	Mild pain	No	Yes	Yes	Yes	Don't Know	Yes	Yes	Yes	Agree	Agree	Agree	Agree	Agree	Agree	Disagree
851	22	18 to 24 years of age	Unmarried	University level	Student	Urban	Nuclear	More than 30000	No	No	No	Normal	1.7018	19.68	No	No	Yes	7 to 9 hours	No	No	No	Morethan 5 hours	Yes	Yes	Everyday	Sometimes	No	Yes	12 to 14 years of age	Mother, Friends	Irregular	3 to 6 days	Comparable to low	No pain	No	No	Yes	Yes	Yes	Yes	Yes	Don't Know	Neutral	Agree	Agree	Agree	Agree	Agree	Disagree
852	21	18 to 24 years of age	Unmarried	University level	Student	Rural	Nuclear	Less than 15000BDT	Yes	No	No	Normal	1.5748	23.39	Yes	No	Yes	7 to 9 hours	No	No	No	Less thasn 2 hour	Yes	No	Sometimes	Sometimes	No	No	8 to 11 years of age	Mother, Friends, Telivision	Irregular	3 to 6 days	Normal	No pain	No	Yes	Yes	Yes	Yes	Yes	Yes	Yes	Neutral	Agree	Agree	Agree	Agree	Agree	Disagree
853	23	18 to 24 years of age	Unmarried	University level	Student	Urban	Nuclear	More than 30000	No	No	No	Normal	1.5494	22.49	Yes	Yes	No	7 to 9 hours	Yes	No	No	Morethan 5 hours	No	No	Sometimes	Sometimes	No	No	12 to 14 years of age	Books/Article	Regular	3 to 6 days	Normal	Severe pain	No	No	Yes	Yes	Don't Know	No	Yes	Yes	Agree	Agree	Agree	Agree	Agree	Agree	Disagree
854	23	18 to 24 years of age	Unmarried	University level	Student	Urban	Large	Less than 15000BDT	No	No	No	Underweight	1.5748	16.94	No	Yes	Yes	7 to 9 hours	No	No	No	Morethan 5 hours	Yes	No	Sometimes	No	No	No	8 to 11 years of age	Mother	Regular	3 to 6 days	Normal	Mild pain	Yes	No	Yes	Yes	Yes	Yes	Yes	Yes	Neutral	Agree	Agree	Agree	Agree	Agree	Disagree
855	22	18 to 24 years of age	Unmarried	University level	Student	Urban	Large	More than 30000	No	No	No	Overweight	1.524	28.42	Yes	No	Yes	Less tha 7hours	Yes	No	No	2 to 5 hours	Yes	No	Everyday	No	No	No	8 to 11 years of age	Mother	Regular	3 to 6 days	Normal	Mild pain	Yes	No	Yes	Don't Know	No	Yes	Yes	Yes	Agree	Agree	Agree	Agree	Agree	Agree	Disagree
856	22	18 to 24 years of age	Unmarried	University level	Student	Urban	Nuclear	More than 30000	No	No	No	Normal	1.524	19.38	No	No	No	7 to 9 hours	Yes	No	No	Morethan 5 hours	Yes	No	Everyday	No	No	No	12 to 14 years of age	Friends	Regular	3 to 6 days	Normal	Severe pain	No	No	Yes	Yes	Yes	Yes	Yes	Yes	Neutral	Agree	Agree	Agree	Neutral	Agree	Disagree
857	21	18 to 24 years of age	Unmarried	University level	Student	Urban	Nuclear	More than 30000	No	No	No	Normal	1.651	24.58	Yes	No	Yes	7 to 9 hours	No	No	No	2 to 5 hours	No	No	Everyday	Sometimes	No	No	More than 14 years of age	Mother	Regular	3 to 6 days	Normal	Mild pain	No	No	Yes	Yes	No	Yes	Yes	Yes	Neutral	Agree	Agree	Agree	Agree	Agree	Disagree
858	20	18 to 24 years of age	Unmarried	University level	Student	Urban	Nuclear	15000 to 30000	No	No	No	Normal	1.524	20.67	Yes	No	Yes	Less tha 7hours	No	No	No	Morethan 5 hours	No	No	Sometimes	Sometimes	No	No	8 to 11 years of age	Mother	Regular	3 to 6 days	Normal	Mild pain	No	No	Yes	Don't Know	Yes	Yes	Yes	Yes	Neutral	Agree	Agree	Agree	Agree	Agree	Disagree
859	22	18 to 24 years of age	Unmarried	University level	Student	Urban	Nuclear	15000 to 30000	No	No	No	Underweight	1.651	17.98	No	No	Yes	7 to 9 hours	Yes	No	No	2 to 5 hours	Yes	No	Sometimes	Sometimes	No	No	12 to 14 years of age	Mother, Friends	Regular	3 to 6 days	Normal	Mild pain	Yes	Yes	Yes	Don't Know	Don't Know	Yes	Yes	Don't Know	Agree	Agree	Agree	Agree	Agree	Agree	Disagree
860	21	18 to 24 years of age	Unmarried	University level	Student	Urban	Nuclear	15000 to 30000	No	No	No	Normal	1.4986	22.71	Yes	Yes	No	More than 9 hours	Yes	No	No	2 to 5 hours	Yes	No	Everyday	Always	Yes	No	12 to 14 years of age	Mother	Regular	less tha 3 days	Comparable to low	Mild pain	No	No	Yes	Don't Know	Don't Know	Yes	Yes	Don't Know	Neutral	Agree	Agree	Agree	Agree	Agree	Disagree
861	19	18 to 24 years of age	Unmarried	University level	Student	Urban	Nuclear	15000 to 30000	No	No	No	Underweight	1.6002	18.35	No	No	No	Less tha 7hours	No	No	No	Morethan 5 hours	No	Yes	Sometimes	Always	No	No	12 to 14 years of age	Mother, Friends	Regular	more than 6 days	Normal	Mild pain	Yes	No	Yes	Don't Know	Don't Know	Yes	Yes	Don't Know	Neutral	Agree	Agree	Agree	Agree	Agree	Disagree
862	23	18 to 24 years of age	Married	University level	Student	Urban	Nuclear	15000 to 30000	No	No	No	Overweight	1.5748	25.81	Yes	No	No	7 to 9 hours	No	No	No	2 to 5 hours	No	Yes	Sometimes	Sometimes	No	No	8 to 11 years of age	Friends	Regular	3 to 6 days	Normal	Mild pain	Yes	No	Yes	Yes	Yes	Yes	Yes	Yes	Neutral	Agree	Agree	Agree	Agree	Agree	Disagree
863	21	18 to 24 years of age	Unmarried	University level	Student	Urban	Nuclear	15000 to 30000	No	No	No	Overweight	1.651	25.68	No	No	Yes	7 to 9 hours	Yes	No	No	2 to 5 hours	Yes	No	Everyday	Sometimes	No	No	12 to 14 years of age	Mother	Regular	3 to 6 days	Normal	Mild pain	No	No	Yes	Yes	Yes	Yes	Yes	Yes	Agree	Agree	Agree	Agree	Agree	Agree	Disagree
864	22	18 to 24 years of age	Unmarried	University level	Student	Urban	Nuclear	More than 30000	No	No	No	Overweight	1.6002	25.38	No	Yes	No	7 to 9 hours	Yes	No	No	2 to 5 hours	Yes	No	Everyday	Sometimes	No	No	More than 14 years of age	Friends	Regular	more than 6 days	Normal	No pain	No	No	Yes	Yes	Yes	Yes	Yes	Yes	Neutral	Agree	Agree	Agree	Agree	Agree	Disagree
865	28	25 to 35 years	Unmarried	University level	employee	Urban	Nuclear	More than 30000	No	No	No	Normal	1.6002	23.04	Yes	No	No	More than 9 hours	No	No	No	2 to 5 hours	No	No	Sometimes	Sometimes	No	Yes	12 to 14 years of age	Mother, Books/Article	Regular	more than 6 days	Normal	Mild pain	Yes	Yes	Yes	Yes	Yes	Yes	Yes	Yes	Agree	Agree	Agree	Agree	Agree	Agree	Agree
866	35	25 to 35 years	Married	University level	others	Urban	Large	More than 30000	Yes	Yes	No	Overweight	1.6002	25.77	Yes	Yes	No	More than 9 hours	No	No	No	Morethan 5 hours	No	No	Everyday	Sometimes	No	No	8 to 11 years of age	Mother	Regular	3 to 6 days	Normal	Mild pain	Yes	No	Yes	Don't Know	Don't Know	Yes	Yes	Don't Know	Agree	Agree	Agree	Agree	Agree	Agree	Disagree
867	21	18 to 24 years of age	Unmarried	University level	Student	Urban	Nuclear	15000 to 30000	No	No	No	Normal	1.5494	18.74	No	Yes	No	Less tha 7hours	No	No	No	2 to 5 hours	No	Yes	Sometimes	Sometimes	No	No	8 to 11 years of age	Books/Article	Regular	3 to 6 days	Normal	Mild pain	No	Yes	Yes	Yes	Don't Know	No	Yes	Don't Know	Neutral	Agree	Agree	Agree	Agree	Neutral	Disagree
868	23	18 to 24 years of age	Unmarried	University level	Student	Urban	Nuclear	More than 30000	Yes	No	No	Normal	1.6256	20.81	No	No	Yes	7 to 9 hours	Yes	Yes	No	2 to 5 hours	No	No	Everyday	Sometimes	No	Yes	8 to 11 years of age	Mother, Telivision, Books/Article	Regular	3 to 6 days	Normal	Mild pain	Yes	Yes	Yes	Yes	No	Yes	Yes	Yes	Agree	Agree	Agree	Agree	Agree	Agree	Agree
870	24	18 to 24 years of age	Unmarried	University level	Student	Urban	Large	More than 30000	No	No	No	Normal	1.6002	21.87	No	No	No	7 to 9 hours	No	No	No	2 to 5 hours	No	Yes	Sometimes	Sometimes	No	No	12 to 14 years of age	Mother, Friends, Telivision, Books/Article	Irregular	less tha 3 days	Comparable to low	Severe pain	Yes	Yes	Yes	Yes	Yes	Yes	Yes	Yes	Agree	Agree	Agree	Agree	Agree	Agree	Agree
871	21	18 to 24 years of age	Unmarried	University level	Student	Urban	Nuclear	More than 30000	No	No	No	Normal	1.5494	22.49	Yes	No	Yes	7 to 9 hours	No	No	No	2 to 5 hours	No	No	Sometimes	Always	No	No	8 to 11 years of age	Friends	Regular	more than 6 days	Normal	Mild pain	No	No	Yes	Yes	Yes	Yes	Yes	Yes	Neutral	Agree	Neutral	Agree	Agree	Agree	Disagree
872	22	18 to 24 years of age	Unmarried	University level	Student	Urban	Nuclear	15000 to 30000	No	No	No	Normal	1.4732	23.96	Yes	Yes	No	More than 9 hours	Yes	No	No	Morethan 5 hours	No	No	Everyday	Sometimes	No	No	12 to 14 years of age	Friends	Irregular	3 to 6 days	Normal	Mild pain	No	No	Yes	Yes	Yes	Yes	Yes	Yes	Neutral	Agree	Agree	Agree	Agree	Agree	Agree
873	23	18 to 24 years of age	Unmarried	University level	Student	Rural	Nuclear	More than 30000	No	No	No	Normal	1.524	19.38	Yes	No	Yes	7 to 9 hours	Yes	No	No	2 to 5 hours	No	No	Sometimes	Always	No	No	12 to 14 years of age	Friends, Books/Article	Irregular	3 to 6 days	Comparable to low	Mild pain	No	No	Yes	Yes	Yes	Yes	Yes	Yes	Neutral	Agree	Neutral	Agree	Disagree	Neutral	Disagree
874	22	18 to 24 years of age	Unmarried	University level	Student	Urban	Nuclear	Less than 15000BDT	No	No	No	Normal	1.524	19.38	Yes	No	Yes	7 to 9 hours	Yes	No	No	2 to 5 hours	Yes	No	Sometimes	Sometimes	No	No	12 to 14 years of age	Friends	Regular	less tha 3 days	Comparable to low	Severe pain	Yes	No	Yes	Yes	Yes	Yes	No	Don't Know	Neutral	Agree	Agree	Agree	Agree	Agree	Disagree
875	22	18 to 24 years of age	Unmarried	University level	Student	Urban	Nuclear	15000 to 30000	No	No	No	Normal	1.4732	24.42	Yes	No	No	7 to 9 hours	Yes	No	No	2 to 5 hours	Yes	No	Sometimes	Always	No	No	12 to 14 years of age	Mother, Friends	Irregular	3 to 6 days	Normal	Mild pain	No	No	Yes	Don't Know	No	Yes	Yes	Yes	Neutral	Agree	Agree	Agree	Agree	Agree	Disagree
876	22	18 to 24 years of age	Unmarried	University level	Student	Urban	Nuclear	15000 to 30000	No	No	No	Normal	1.5494	18.74	Yes	Yes	Yes	Less tha 7hours	Yes	No	No	2 to 5 hours	Yes	No	Everyday	Sometimes	No	No	12 to 14 years of age	Friends	Regular	3 to 6 days	Normal	Severe pain	No	Yes	Yes	Yes	Yes	Yes	Yes	Yes	Neutral	Agree	Agree	Agree	Agree	Agree	Disagree
877	22	18 to 24 years of age	Unmarried	University level	Student	Urban	Nuclear	Less than 15000BDT	No	No	No	Underweight	1.5494	16.25	No	No	Yes	7 to 9 hours	No	No	No	2 to 5 hours	No	No	Never	Sometimes	No	No	12 to 14 years of age	Friends	Regular	3 to 6 days	Much	Mild pain	No	No	Yes	Don't Know	Don't Know	Yes	Yes	Don't Know	Agree	Agree	Agree	Agree	Agree	Agree	Disagree
878	22	18 to 24 years of age	Unmarried	University level	Student	Urban	Nuclear	15000 to 30000	No	No	No	Normal	1.5748	23.39	Yes	No	No	7 to 9 hours	Yes	No	No	2 to 5 hours	Yes	No	Everyday	Sometimes	No	No	12 to 14 years of age	Mother	Regular	more than 6 days	Much	Mild pain	No	No	Yes	Yes	Don't Know	Yes	Yes	Yes	Agree	Agree	Agree	Agree	Agree	Agree	Disagree
879	23	18 to 24 years of age	Unmarried	University level	Student	Urban	Nuclear	More than 30000	Yes	No	No	Underweight	1.6764	18.15	Yes	No	Yes	Less tha 7hours	No	No	No	2 to 5 hours	No	No	Sometimes	Always	No	Yes	12 to 14 years of age	Mother	Regular	3 to 6 days	Normal	Mild pain	No	No	Yes	Don't Know	Don't Know	Yes	Yes	Don't Know	Agree	Neutral	Agree	Neutral	Agree	Agree	Agree
880	23	18 to 24 years of age	Unmarried	University level	Student	Urban	Nuclear	More than 30000	No	No	No	Normal	1.5494	22.49	Yes	No	No	7 to 9 hours	No	No	No	Morethan 5 hours	No	No	Sometimes	Sometimes	No	No	12 to 14 years of age	Mother	Regular	3 to 6 days	Normal	Severe pain	No	Yes	Yes	Don't Know	Don't Know	Yes	Yes	Yes	Agree	Agree	Agree	Agree	Agree	Agree	Disagree
881	21	18 to 24 years of age	Unmarried	University level	Student	Urban	Nuclear	15000 to 30000	No	No	No	Underweight	1.524	15.93	Yes	No	Yes	7 to 9 hours	Yes	No	No	2 to 5 hours	Yes	No	Everyday	Sometimes	No	No	More than 14 years of age	Friends	Regular	3 to 6 days	Normal	Mild pain	No	No	Yes	No	Yes	Yes	Yes	Don't Know	Neutral	Agree	Agree	Agree	Agree	Agree	Disagree
882	23	18 to 24 years of age	Unmarried	University level	Student	Urban	Nuclear	More than 30000	No	No	No	Normal	1.5748	21.77	Yes	Yes	No	7 to 9 hours	Yes	No	No	2 to 5 hours	Yes	Yes	Sometimes	Always	No	No	8 to 11 years of age	Mother	Regular	3 to 6 days	Normal	Severe pain	No	No	Yes	Yes	Yes	Yes	Yes	No	Agree	Agree	Agree	Agree	Agree	Agree	Disagree
883	21	18 to 24 years of age	Unmarried	University level	Student	Urban	Nuclear	More than 30000	No	No	No	Normal	1.524	19.38	Yes	No	Yes	7 to 9 hours	Yes	No	No	Less thasn 2 hour	Yes	No	Everyday	Sometimes	No	No	12 to 14 years of age	Friends	Regular	3 to 6 days	Normal	Mild pain	No	Yes	Yes	No	Don't Know	Yes	Yes	Yes	Agree	Agree	Agree	Agree	Agree	Agree	Disagree
884	24	18 to 24 years of age	Unmarried	University level	Student	Rural	Large	15000 to 30000	No	No	No	Underweight	1.5748	16.13	Yes	Yes	No	7 to 9 hours	Yes	No	No	Less thasn 2 hour	Yes	No	Everyday	No	No	No	12 to 14 years of age	Mother	Irregular	more than 6 days	Much	Mild pain	No	No	Yes	Yes	Don't Know	Yes	Yes	Yes	Agree	Agree	Agree	Agree	Disagree	Neutral	Disagree
885	25	25 to 35 years	Unmarried	University level	Unemployed	Urban	Large	More than 30000	No	No	No	Normal	1.651	23.85	Yes	No	No	7 to 9 hours	Yes	No	No	2 to 5 hours	Yes	Yes	Sometimes	Always	No	No	12 to 14 years of age	Mother	Irregular	3 to 6 days	Comparable to low	Mild pain	No	No	Yes	Yes	Don't Know	Don't Know	Yes	Don't Know	Neutral	Agree	Agree	Agree	Agree	Agree	Disagree
886	24	18 to 24 years of age	Unmarried	University level	Student	Urban	Nuclear	15000 to 30000	No	No	No	Normal	1.651	21.28	Yes	Yes	No	Less tha 7hours	No	No	No	Less thasn 2 hour	No	No	Sometimes	Sometimes	No	No	12 to 14 years of age	Friends	Regular	3 to 6 days	Normal	No pain	Yes	Yes	Yes	Yes	Yes	Yes	Yes	Yes	Agree	Agree	Agree	Agree	Agree	Agree	Disagree
887	18	18 to 24 years of age	Unmarried	Below University level	Student	Urban	Nuclear	15000 to 30000	No	No	No	Overweight	1.5748	32.26	Yes	Yes	Yes	Less tha 7hours	Yes	No	No	Less thasn 2 hour	Yes	No	Sometimes	Always	No	Yes	8 to 11 years of age	Mother, Teacher	Irregular	more than 6 days	Normal	No pain	No	No	Yes	Yes	Yes	Yes	Yes	Yes	Neutral	Agree	Agree	Agree	Agree	Agree	Disagree
888	21	18 to 24 years of age	Married	University level	Student	Urban	Nuclear	15000 to 30000	No	No	No	Underweight	1.5494	17.5	Yes	Yes	Yes	7 to 9 hours	Yes	No	No	2 to 5 hours	No	No	Everyday	Sometimes	No	No	12 to 14 years of age	Mother	Regular	3 to 6 days	Normal	No pain	No	Yes	Yes	Yes	Don't Know	Don't Know	Yes	Yes	Agree	Agree	Agree	Agree	Agree	Agree	Agree
889	25	25 to 35 years	Unmarried	University level	Unemployed	Urban	Nuclear	Less than 15000BDT	Yes	No	No	Overweight	1.6002	25.77	Yes	No	No	Less tha 7hours	Yes	No	No	Less thasn 2 hour	Yes	No	Sometimes	Sometimes	No	No	12 to 14 years of age	Mother	Irregular	3 to 6 days	Normal	Severe pain	No	No	Yes	Don't Know	Don't Know	Yes	Yes	Yes	Neutral	Agree	Agree	Agree	Disagree	Agree	Disagree
890	22	18 to 24 years of age	Unmarried	University level	Student	Urban	Nuclear	15000 to 30000	No	No	No	Normal	1.524	20.24	Yes	No	No	7 to 9 hours	No	No	No	2 to 5 hours	No	No	Everyday	Sometimes	No	No	12 to 14 years of age	Mother, Friends	Regular	more than 6 days	Normal	No pain	Yes	Yes	Yes	Don't Know	Don't Know	Yes	Yes	Yes	Neutral	Agree	Agree	Agree	Agree	Agree	Disagree
891	22	18 to 24 years of age	Unmarried	University level	Student	Urban	Nuclear	More than 30000	No	No	No	Normal	1.6002	18.75	Yes	No	No	Less tha 7hours	No	No	No	Morethan 5 hours	No	No	Sometimes	Sometimes	No	No	12 to 14 years of age	Mother	Regular	3 to 6 days	Normal	Mild pain	No	No	Yes	Don't Know	Don't Know	Don't Know	Yes	Yes	Agree	Agree	Agree	Agree	Agree	Neutral	Disagree
892	19	18 to 24 years of age	Unmarried	Below University level	Student	Urban	Nuclear	More than 30000	No	No	No	Normal	1.6002	23.04	Yes	No	Yes	Less tha 7hours	No	No	No	Less thasn 2 hour	No	No	Everyday	Sometimes	No	No	12 to 14 years of age	Mother, Books/Article	Regular	3 to 6 days	Normal	No pain	No	No	Don't Know	Yes	Don't Know	Yes	Yes	Yes	Agree	Agree	Agree	Agree	Agree	Agree	Neutral
893	21	18 to 24 years of age	Unmarried	University level	Student	Urban	Nuclear	Less than 15000BDT	No	No	No	Normal	1.524	21.96	Yes	No	Yes	7 to 9 hours	Yes	No	No	2 to 5 hours	Yes	Yes	Sometimes	Always	No	No	12 to 14 years of age	Mother	Regular	3 to 6 days	Normal	Mild pain	No	No	Yes	Don't Know	Don't Know	Yes	Yes	Yes	Neutral	Agree	Agree	Agree	Agree	Agree	Neutral
894	25	25 to 35 years	Unmarried	University level	employee	Urban	Nuclear	More than 30000	No	No	No	Normal	1.6002	23.43	No	No	No	7 to 9 hours	No	No	No	Less thasn 2 hour	Yes	No	Everyday	No	No	No	12 to 14 years of age	Mother	Irregular	less tha 3 days	Comparable to low	Mild pain	Yes	Yes	Yes	Don't Know	Don't Know	Yes	Yes	No	Agree	Agree	Agree	Agree	Agree	Agree	Agree
895	24	18 to 24 years of age	Unmarried	University level	Student	Urban	Nuclear	Less than 15000BDT	No	No	No	Normal	1.5748	18.95	Yes	No	Yes	Less tha 7hours	No	No	No	Less thasn 2 hour	No	No	Sometimes	Sometimes	No	No	12 to 14 years of age	Mother	Irregular	more than 6 days	Much	Mild pain	No	Yes	No	Don't Know	Don't Know	Yes	Yes	Yes	Neutral	Agree	Agree	Agree	Agree	Agree	Disagree
896	22	18 to 24 years of age	Unmarried	University level	Student	Rural	Nuclear	Less than 15000BDT	No	No	No	Underweight	1.5494	17.08	Yes	Yes	Yes	7 to 9 hours	Yes	No	No	Morethan 5 hours	Yes	No	Everyday	Sometimes	No	No	8 to 11 years of age	Mother	Regular	3 to 6 days	Normal	Severe pain	No	No	Yes	Yes	No	Yes	Yes	No	Neutral	Agree	Agree	Agree	Agree	Agree	Disagree
897	22	18 to 24 years of age	Unmarried	University level	Student	Rural	Nuclear	Less than 15000BDT	No	No	No	Normal	1.5748	20.16	Yes	No	Yes	7 to 9 hours	No	No	No	Less thasn 2 hour	No	No	Sometimes	Sometimes	Yes	No	12 to 14 years of age	Mother	Irregular	more than 6 days	Much	Mild pain	No	Yes	Yes	Yes	Yes	Yes	Yes	Yes	Agree	Agree	Agree	Agree	Agree	Agree	Neutral
898	23	18 to 24 years of age	Unmarried	University level	Student	Urban	Nuclear	15000 to 30000	No	No	No	Normal	1.5494	21.66	Yes	No	No	7 to 9 hours	No	No	No	Morethan 5 hours	Yes	Yes	Sometimes	Sometimes	No	No	12 to 14 years of age	Friends	Regular	3 to 6 days	Normal	Mild pain	No	Yes	Yes	Yes	Don't Know	Yes	Yes	Yes	Agree	Agree	Agree	Agree	Agree	Agree	Disagree
899	25	25 to 35 years	Unmarried	University level	Student	Rural	Nuclear	More than 30000	No	No	No	Normal	1.6002	21.09	Yes	No	No	7 to 9 hours	Yes	No	No	2 to 5 hours	Yes	No	Sometimes	Sometimes	No	No	12 to 14 years of age	Books/Article	Regular	3 to 6 days	Normal	Mild pain	No	No	Yes	Yes	Yes	Yes	Yes	Yes	Neutral	Agree	Agree	Agree	Agree	Agree	Disagree
900	25	25 to 35 years	Unmarried	University level	Student	Rural	Nuclear	More than 30000	Yes	No	No	Normal	1.6256	20.43	Yes	No	Yes	7 to 9 hours	Yes	No	No	2 to 5 hours	Yes	No	Sometimes	Sometimes	No	No	12 to 14 years of age	Mother, Books/Article	Regular	3 to 6 days	Normal	Mild pain	No	Yes	Yes	No	Yes	Yes	Yes	Yes	Disagree	Agree	Agree	Agree	Agree	Agree	Disagree
901	22	18 to 24 years of age	Unmarried	University level	Student	Urban	Nuclear	15000 to 30000	No	Yes	No	Normal	1.6002	21.87	Yes	No	Yes	Less tha 7hours	Yes	No	Yes	Less thasn 2 hour	Yes	No	Sometimes	Sometimes	No	No	12 to 14 years of age	Mother	Regular	3 to 6 days	Normal	Mild pain	No	No	Yes	Yes	Yes	Yes	Yes	Yes	Agree	Agree	Agree	Agree	Agree	Agree	Neutral
902	25	25 to 35 years	Married	University level	employee	Urban	Large	15000 to 30000	No	No	No	Overweight	1.4732	25.34	Yes	No	No	Less tha 7hours	Yes	No	No	2 to 5 hours	No	Yes	Everyday	Always	No	No	12 to 14 years of age	Mother, Friends, Telivision, Teacher, Books/Article, Social media	Regular	less tha 3 days	Comparable to low	Severe pain	Yes	Yes	No	Yes	No	Yes	No	Yes	Agree	Agree	Agree	Agree	Neutral	Agree	Disagree
903	22	18 to 24 years of age	Unmarried	University level	Student	Urban	Nuclear	Less than 15000BDT	No	No	No	Normal	1.5748	24.19	Yes	No	No	7 to 9 hours	Yes	No	No	2 to 5 hours	Yes	Yes	Sometimes	Sometimes	No	No	12 to 14 years of age	Mother	Regular	3 to 6 days	Normal	No pain	No	Yes	Yes	No	Yes	No	Yes	No	Agree	Agree	Agree	Agree	Agree	Agree	Disagree
904	23	18 to 24 years of age	Unmarried	University level	Student	Urban	Nuclear	Less than 15000BDT	No	No	No	Normal	1.524	21.1	Yes	No	No	7 to 9 hours	No	No	No	2 to 5 hours	No	No	Sometimes	Sometimes	No	No	8 to 11 years of age	Mother	Regular	3 to 6 days	Normal	Mild pain	Yes	No	Yes	Yes	No	Yes	Yes	Yes	Agree	Agree	Agree	Agree	Agree	Agree	Disagree
905	21	18 to 24 years of age	Unmarried	University level	Student	Urban	Large	Less than 15000BDT	No	No	No	Underweight	1.6256	18.16	Yes	Yes	No	More than 9 hours	Yes	No	No	2 to 5 hours	Yes	No	Everyday	Always	Yes	Yes	12 to 14 years of age	Friends	Regular	more than 6 days	Much	Mild pain	No	No	Yes	Yes	Don't Know	Yes	Yes	Don't Know	Neutral	Agree	Agree	Agree	Agree	Agree	Disagree
906	21	18 to 24 years of age	Unmarried	University level	Student	Urban	Nuclear	Less than 15000BDT	Yes	No	No	Normal	1.524	20.67	No	No	No	More than 9 hours	No	No	No	Morethan 5 hours	Yes	No	Sometimes	Sometimes	No	No	12 to 14 years of age	Mother	Regular	more than 6 days	Normal	Mild pain	Yes	Yes	Yes	Yes	No	Yes	Yes	Don't Know	Neutral	Agree	Agree	Agree	Agree	Agree	Disagree
907	22	18 to 24 years of age	Married	University level	Student	Urban	Nuclear	Less than 15000BDT	Yes	No	Yes	Underweight	1.6002	16.79	No	No	Yes	Less tha 7hours	Yes	No	No	Less thasn 2 hour	Yes	No	Sometimes	Sometimes	No	No	12 to 14 years of age	Mother	Regular	3 to 6 days	Normal	Mild pain	No	No	Yes	Yes	Yes	Yes	Yes	Yes	Agree	Agree	Agree	Agree	Agree	Agree	Disagree
908	20	18 to 24 years of age	Unmarried	University level	Student	Urban	Nuclear	More than 30000	No	No	No	Underweight	1.5748	15.32	No	Yes	Yes	7 to 9 hours	Yes	No	No	Less thasn 2 hour	Yes	No	Everyday	Sometimes	No	No	12 to 14 years of age	Books/Article	Regular	3 to 6 days	Much	Severe pain	No	No	Yes	Yes	Don't Know	Yes	Yes	Yes	Neutral	Agree	Agree	Agree	Disagree	Agree	Disagree
909	20	18 to 24 years of age	Married	University level	Student	Urban	Nuclear	Less than 15000BDT	Yes	No	Yes	Normal	1.524	20.24	Yes	Yes	Yes	7 to 9 hours	No	No	No	2 to 5 hours	No	No	Sometimes	Sometimes	No	No	12 to 14 years of age	Friends	Regular	3 to 6 days	Normal	Mild pain	Yes	No	Yes	Don't Know	Yes	Yes	Yes	Don't Know	Agree	Agree	Agree	Neutral	Agree	Agree	Disagree
910	22	18 to 24 years of age	Unmarried	University level	Student	Urban	Nuclear	Less than 15000BDT	No	No	No	Normal	1.5494	18.74	Yes	No	Yes	7 to 9 hours	No	No	No	2 to 5 hours	No	No	Sometimes	Sometimes	No	No	12 to 14 years of age	Friends	Irregular	3 to 6 days	Normal	No pain	No	No	Yes	Yes	No	No	Yes	Yes	Agree	Agree	Agree	Agree	Agree	Agree	Disagree
911	22	18 to 24 years of age	Unmarried	University level	Student	Urban	Nuclear	Less than 15000BDT	No	No	No	Normal	1.6002	19.53	Yes	No	Yes	7 to 9 hours	No	No	No	Less thasn 2 hour	No	No	Sometimes	Sometimes	No	No	12 to 14 years of age	Friends	Regular	3 to 6 days	Normal	Severe pain	No	Yes	Yes	No	Yes	Don't Know	Yes	Yes	Agree	Agree	Agree	Agree	Agree	Agree	Disagree
912	21	18 to 24 years of age	Unmarried	University level	Student	Urban	Nuclear	15000 to 30000	No	No	No	Normal	1.5621	20.49	No	Yes	Yes	Less tha 7hours	Yes	No	No	2 to 5 hours	Yes	No	Sometimes	Always	No	No	12 to 14 years of age	Friends	Regular	3 to 6 days	Normal	Mild pain	No	Yes	No	No	Yes	No	Don't Know	No	Disagree	Agree	Agree	Agree	Agree	Agree	Disagree
913	21	18 to 24 years of age	Unmarried	University level	Student	Urban	Nuclear	Less than 15000BDT	No	No	No	Normal	1.651	19.81	No	Yes	Yes	Less tha 7hours	No	No	No	Less thasn 2 hour	No	No	Sometimes	Always	No	No	8 to 11 years of age	Mother, Books/Article	Regular	more than 6 days	Normal	Mild pain	No	Yes	Yes	Yes	Yes	Yes	Yes	Don't Know	Neutral	Agree	Agree	Neutral	Agree	Disagree	Agree
914	22	18 to 24 years of age	Unmarried	University level	Student	Urban	Large	15000 to 30000	No	No	No	Normal	1.6002	21.48	No	Yes	No	7 to 9 hours	Yes	No	Yes	2 to 5 hours	Yes	No	Sometimes	Always	No	No	8 to 11 years of age	Mother	Regular	3 to 6 days	Normal	Severe pain	No	No	Yes	Yes	Don't Know	Yes	Yes	Yes	Agree	Agree	Agree	Agree	Agree	Agree	Disagree
915	23	18 to 24 years of age	Married	University level	Student	Urban	Nuclear	Less than 15000BDT	Yes	No	No	Normal	1.5748	22.18	Yes	Yes	Yes	More than 9 hours	Yes	No	No	2 to 5 hours	No	Yes	Sometimes	No	No	No	12 to 14 years of age	Friends	Irregular	3 to 6 days	Comparable to low	No pain	No	Yes	Yes	Yes	Yes	Yes	Yes	Yes	Agree	Agree	Agree	Agree	Agree	Agree	Disagree
916	22	18 to 24 years of age	Unmarried	University level	Student	Rural	Nuclear	15000 to 30000	Yes	No	No	Normal	1.524	18.51	No	Yes	Yes	7 to 9 hours	Yes	No	No	Less thasn 2 hour	Yes	No	Sometimes	Always	No	No	12 to 14 years of age	Books/Article	Regular	3 to 6 days	Normal	Mild pain	No	No	Yes	Yes	Yes	Yes	Yes	Yes	Neutral	Agree	Agree	Agree	Agree	Agree	Disagree
917	35	25 to 35 years	Married	Below University level	Unemployed	Urban	Nuclear	More than 30000	Yes	Yes	Yes	Normal	1.4732	18.89	No	No	Yes	More than 9 hours	No	No	No	2 to 5 hours	No	No	Sometimes	Sometimes	No	No	12 to 14 years of age	Friends, Telivision	Irregular	3 to 6 days	Much	Mild pain	No	Yes	Yes	Yes	Yes	Yes	Yes	Yes	Neutral	Agree	Agree	Agree	Neutral	Neutral	Neutral
918	22	18 to 24 years of age	Unmarried	University level	Student	Rural	Nuclear	More than 30000	Yes	No	No	Underweight	1.651	17.98	Yes	No	No	More than 9 hours	No	No	No	2 to 5 hours	No	No	Sometimes	Sometimes	No	No	12 to 14 years of age	Books/Article, Social media	Irregular	more than 6 days	Much	Severe pain	No	Yes	Yes	Yes	Yes	Yes	Yes	Yes	Agree	Agree	Agree	Agree	Agree	Agree	Disagree
919	22	18 to 24 years of age	Unmarried	University level	Student	Rural	Nuclear	Less than 15000BDT	No	No	No	Normal	1.524	22.82	No	No	Yes	7 to 9 hours	No	No	No	2 to 5 hours	Yes	No	Sometimes	Sometimes	No	No	12 to 14 years of age	Friends	Regular	3 to 6 days	Much	Severe pain	No	No	Yes	Yes	Yes	Don't Know	Yes	Yes	Neutral	Agree	Agree	Agree	Agree	Agree	Disagree
921	23	18 to 24 years of age	Married	University level	Student	Urban	Nuclear	More than 30000	No	No	No	Normal	1.4732	20.73	No	No	Yes	7 to 9 hours	No	No	No	2 to 5 hours	No	Yes	Sometimes	Sometimes	No	No	12 to 14 years of age	Mother	Regular	less tha 3 days	Normal	Severe pain	Yes	No	Yes	No	Yes	No	Yes	Don't Know	Agree	Agree	Agree	Agree	Agree	Agree	Disagree
922	22	18 to 24 years of age	Unmarried	University level	Student	Urban	Nuclear	15000 to 30000	No	No	No	Normal	1.5494	19.99	Yes	Yes	Yes	7 to 9 hours	No	No	No	2 to 5 hours	No	No	Sometimes	No	No	No	12 to 14 years of age	Mother	Regular	3 to 6 days	Normal	Mild pain	No	No	Yes	Don't Know	Don't Know	Yes	Yes	Yes	Agree	Agree	Agree	Agree	Agree	Agree	Disagree
923	24	18 to 24 years of age	Unmarried	University level	Student	Rural	Nuclear	15000 to 30000	Yes	No	No	Normal	1.6256	21.95	Yes	Yes	Yes	7 to 9 hours	Yes	No	No	2 to 5 hours	No	No	Sometimes	Sometimes	No	No	More than 14 years of age	Mother, Friends	Irregular	more than 6 days	Normal	Mild pain	No	No	Yes	Yes	Don't Know	Yes	Yes	Don't Know	Neutral	Agree	Agree	Agree	Neutral	Agree	Neutral
924	24	18 to 24 years of age	Unmarried	University level	Student	Urban	Nuclear	More than 30000	No	No	No	Normal	1.6256	22.71	Yes	No	Yes	7 to 9 hours	Yes	No	No	2 to 5 hours	No	No	Sometimes	Sometimes	No	No	12 to 14 years of age	Books/Article	Regular	3 to 6 days	Normal	Mild pain	No	No	Yes	No	Yes	Yes	Yes	Yes	Neutral	Agree	Agree	Agree	Agree	Agree	Disagree
925	33	25 to 35 years	Married	University level	Unemployed	Urban	Large	More than 30000	Yes	Yes	Yes	Normal	1.6002	21.09	Yes	Yes	Yes	Less tha 7hours	No	No	No	Morethan 5 hours	No	No	Sometimes	Always	No	No	More than 14 years of age	Mother, Friends, Telivision	Irregular	3 to 6 days	Normal	Mild pain	No	Yes	Yes	Don't Know	Yes	Yes	Yes	Yes	Agree	Agree	Agree	Agree	Neutral	Agree	Agree
926	24	18 to 24 years of age	Unmarried	University level	Student	Urban	Nuclear	15000 to 30000	No	No	No	Normal	1.651	19.08	No	No	No	Less tha 7hours	No	No	No	2 to 5 hours	No	No	Everyday	Sometimes	No	No	12 to 14 years of age	Mother	Irregular	3 to 6 days	Much	Severe pain	No	No	Yes	Yes	Don't Know	Yes	Yes	Yes	Neutral	Agree	Agree	Agree	Agree	Agree	Disagree
927	23	18 to 24 years of age	Unmarried	University level	Student	Urban	Nuclear	More than 30000	No	No	No	Overweight	1.524	27.99	Yes	No	Yes	Less tha 7hours	Yes	No	No	2 to 5 hours	Yes	No	Sometimes	Sometimes	No	No	12 to 14 years of age	Friends	Irregular	3 to 6 days	Normal	Mild pain	No	No	Yes	Yes	Yes	Yes	Yes	Yes	Neutral	Agree	Agree	Agree	Agree	Agree	Disagree
928	22	18 to 24 years of age	Unmarried	University level	Student	Urban	Nuclear	Less than 15000BDT	No	No	No	Normal	1.4986	20.48	No	Yes	Yes	Less tha 7hours	No	No	No	2 to 5 hours	No	No	Sometimes	Sometimes	No	No	12 to 14 years of age	Mother	Regular	less tha 3 days	Comparable to low	Mild pain	No	No	Yes	Yes	Yes	Yes	Yes	Don't Know	Neutral	Agree	Agree	Agree	Neutral	Agree	Disagree
929	21	18 to 24 years of age	Unmarried	University level	Student	Urban	Nuclear	More than 30000	Yes	No	No	Underweight	1.524	18.08	No	No	Yes	Less tha 7hours	No	No	No	Less thasn 2 hour	No	No	Sometimes	Sometimes	No	No	12 to 14 years of age	Friends	Regular	3 to 6 days	Normal	Severe pain	No	No	Yes	Don't Know	Don't Know	No	Yes	No	Agree	Agree	Agree	Agree	Agree	Agree	Disagree
930	22	18 to 24 years of age	Unmarried	University level	Student	Urban	Nuclear	15000 to 30000	No	No	No	Underweight	1.5875	16.67	Yes	Yes	No	7 to 9 hours	No	No	No	2 to 5 hours	No	Yes	Sometimes	Always	No	No	12 to 14 years of age	Mother, Friends, Social media	Regular	3 to 6 days	Normal	Mild pain	Yes	Yes	Yes	Yes	Don't Know	Yes	Yes	Yes	Agree	Agree	Agree	Agree	Agree	Agree	Disagree
932	22	18 to 24 years of age	Unmarried	University level	Student	Urban	Nuclear	More than 30000	No	No	No	Normal	1.6256	20.06	Yes	No	No	Less tha 7hours	Yes	Yes	Yes	Morethan 5 hours	No	No	Sometimes	Sometimes	Yes	No	12 to 14 years of age	Mother, Friends	Regular	more than 6 days	Normal	Mild pain	No	No	Yes	Yes	Don't Know	Yes	Yes	Yes	Agree	Agree	Agree	Agree	Agree	Agree	Neutral
933	20	18 to 24 years of age	Unmarried	University level	Student	Urban	Nuclear	More than 30000	No	No	No	Underweight	1.4986	17.37	No	Yes	Yes	7 to 9 hours	Yes	No	No	2 to 5 hours	Yes	No	Sometimes	Sometimes	No	No	12 to 14 years of age	Mother	Irregular	3 to 6 days	Normal	Severe pain	Yes	Yes	Yes	Yes	Yes	Yes	Yes	Yes	Agree	Agree	Agree	Agree	Agree	Agree	Disagree
934	22	18 to 24 years of age	Unmarried	University level	Student	Urban	Large	More than 30000	No	No	No	Normal	1.651	23.11	Yes	No	Yes	Less tha 7hours	Yes	No	No	2 to 5 hours	Yes	No	Everyday	Sometimes	No	No	12 to 14 years of age	Mother	Regular	3 to 6 days	Normal	Severe pain	Yes	Yes	Yes	Yes	Yes	Yes	Yes	Yes	Agree	Agree	Agree	Agree	Agree	Agree	Disagree
935	21	18 to 24 years of age	Unmarried	University level	Student	Urban	Nuclear	15000 to 30000	Yes	No	No	Normal	1.5494	20.41	Yes	No	Yes	More than 9 hours	No	No	No	2 to 5 hours	No	No	Everyday	Sometimes	No	No	12 to 14 years of age	Mother, Books/Article	Regular	3 to 6 days	Normal	Severe pain	No	No	Yes	Yes	Yes	Yes	Yes	Yes	Agree	Agree	Agree	Agree	Neutral	Agree	Disagree
936	24	18 to 24 years of age	Unmarried	University level	Student	Urban	Nuclear	15000 to 30000	No	No	No	Normal	1.5494	19.16	No	No	Yes	7 to 9 hours	No	No	No	Less thasn 2 hour	No	No	Sometimes	Sometimes	No	No	12 to 14 years of age	Mother	Regular	3 to 6 days	Normal	Mild pain	No	Yes	Yes	Yes	Yes	Yes	Yes	No	Neutral	Agree	Agree	Agree	Agree	Agree	Neutral
937	22	18 to 24 years of age	Unmarried	University level	Student	Rural	Nuclear	15000 to 30000	No	No	No	Underweight	1.4732	17.51	No	No	Yes	More than 9 hours	No	No	No	Morethan 5 hours	Yes	Yes	Everyday	No	No	No	12 to 14 years of age	Mother	Regular	3 to 6 days	Much	Severe pain	No	Yes	Yes	Don't Know	Don't Know	Yes	Yes	Yes	Neutral	Agree	Agree	Agree	Agree	Agree	Disagree
938	30	25 to 35 years	Married	University level	others	Urban	Large	More than 30000	Yes	Yes	No	Normal	1.5494	20.83	Yes	No	No	7 to 9 hours	No	No	No	2 to 5 hours	Yes	No	Sometimes	Sometimes	No	No	12 to 14 years of age	Mother, Friends	Irregular	more than 6 days	Much	Severe pain	No	Yes	Yes	Don't Know	Yes	Yes	Yes	Yes	Agree	Neutral	Agree	Agree	Agree	Neutral	Agree
940	35	25 to 35 years	Married	University level	others	Urban	Large	More than 30000	Yes	Yes	Yes	Normal	1.6256	21.95	Yes	Yes	No	More than 9 hours	No	No	No	2 to 5 hours	No	No	Sometimes	Sometimes	No	No	12 to 14 years of age	Mother, Friends	Irregular	3 to 6 days	Normal	No pain	No	No	Yes	Yes	Yes	Yes	Yes	Yes	Agree	Agree	Disagree	Disagree	Agree	Agree	Neutral
941	23	18 to 24 years of age	Unmarried	University level	Student	Urban	Nuclear	More than 30000	No	No	No	Normal	1.6002	23.43	Yes	No	No	7 to 9 hours	No	No	No	Less thasn 2 hour	Yes	Yes	Sometimes	Sometimes	No	No	12 to 14 years of age	Mother, Friends, Telivision, Books/Article	Regular	3 to 6 days	Normal	Mild pain	Yes	Yes	Yes	Yes	Yes	Yes	Yes	Yes	Agree	Agree	Agree	Agree	Agree	Agree	Disagree
942	28	25 to 35 years	Married	University level	others	Urban	Large	15000 to 30000	No	No	No	Normal	1.6002	21.09	Yes	Yes	Yes	7 to 9 hours	Yes	No	No	Less thasn 2 hour	No	No	Sometimes	Sometimes	No	No	12 to 14 years of age	Mother, Friends	Regular	3 to 6 days	Normal	Mild pain	Yes	Yes	Yes	Yes	Yes	Yes	Yes	Yes	Agree	Agree	Agree	Agree	Neutral	Neutral	Neutral
943	26	25 to 35 years	Unmarried	University level	Student	Rural	Nuclear	More than 30000	Yes	No	No	Normal	1.5494	22.08	Yes	Yes	No	7 to 9 hours	No	No	No	2 to 5 hours	No	No	Sometimes	Sometimes	No	No	More than 14 years of age	Telivision, Teacher	Irregular	3 to 6 days	Normal	Mild pain	No	No	Yes	Yes	Yes	Yes	Yes	Yes	Agree	Neutral	Agree	Neutral	Agree	Agree	Neutral
944	24	18 to 24 years of age	Unmarried	University level	employee	Urban	Nuclear	More than 30000	No	No	No	Normal	1.6002	24.21	Yes	No	No	7 to 9 hours	No	No	No	2 to 5 hours	No	No	Sometimes	Sometimes	No	No	12 to 14 years of age	Mother, Friends, Telivision, Books/Article	Irregular	3 to 6 days	Normal	Mild pain	No	Yes	Yes	Yes	Yes	Yes	Yes	Yes	Agree	Agree	Agree	Agree	Agree	Agree	Agree
946	26	25 to 35 years	Unmarried	Below University level	Student	Urban	Large	15000 to 30000	Yes	No	No	Normal	1.5494	23.74	Yes	Yes	No	7 to 9 hours	No	No	No	2 to 5 hours	No	Yes	Sometimes	Sometimes	No	No	12 to 14 years of age	Friends, Social media	Irregular	3 to 6 days	Normal	Mild pain	No	Yes	Yes	Yes	Yes	No	Yes	Yes	Agree	Agree	Neutral	Agree	Agree	Neutral	Agree
947	22	18 to 24 years of age	Unmarried	University level	Student	Urban	Large	Less than 15000BDT	No	No	No	Underweight	1.6256	17.03	No	No	No	7 to 9 hours	No	No	No	2 to 5 hours	No	No	Everyday	Always	No	No	12 to 14 years of age	Mother	Regular	3 to 6 days	Normal	Mild pain	No	No	Don't Know	Don't Know	Don't Know	Yes	Yes	Yes	Neutral	Agree	Agree	Agree	Agree	Agree	Neutral
948	20	18 to 24 years of age	Unmarried	University level	Student	Rural	Nuclear	Less than 15000BDT	No	No	No	Underweight	1.4986	17.37	Yes	Yes	Yes	7 to 9 hours	Yes	No	No	Less thasn 2 hour	No	No	Sometimes	Sometimes	No	No	More than 14 years of age	Mother	Regular	3 to 6 days	Normal	No pain	No	No	Yes	Yes	No	Yes	Yes	No	Agree	Agree	Agree	Agree	Neutral	Neutral	Disagree
949	22	18 to 24 years of age	Unmarried	University level	Student	Rural	Nuclear	15000 to 30000	No	No	No	Underweight	1.5748	18.15	No	No	Yes	More than 9 hours	Yes	No	No	2 to 5 hours	Yes	No	Sometimes	Sometimes	No	No	12 to 14 years of age	Mother	Regular	3 to 6 days	Normal	Severe pain	No	No	Yes	Yes	Yes	Yes	Yes	Yes	Neutral	Agree	Agree	Agree	Neutral	Agree	Disagree
950	20	18 to 24 years of age	Unmarried	University level	Student	Rural	Nuclear	Less than 15000BDT	No	No	No	Normal	1.6002	20.31	Yes	Yes	Yes	7 to 9 hours	Yes	No	No	2 to 5 hours	Yes	No	Sometimes	Sometimes	No	No	12 to 14 years of age	Mother	Regular	3 to 6 days	Much	Severe pain	No	No	Yes	Yes	Yes	Yes	Yes	Yes	Neutral	Agree	Agree	Agree	Neutral	Neutral	Disagree
951	22	18 to 24 years of age	Unmarried	University level	others	Rural	Large	15000 to 30000	No	No	No	Normal	1.5748	22.98	No	Yes	No	7 to 9 hours	No	No	No	2 to 5 hours	No	No	Everyday	Sometimes	No	No	12 to 14 years of age	Books/Article	Irregular	more than 6 days	Much	No pain	No	No	Yes	Yes	Don't Know	Yes	Yes	Yes	Disagree	Agree	Disagree	Agree	Neutral	Agree	Agree
952	22	18 to 24 years of age	Married	University level	Unemployed	Urban	Large	15000 to 30000	No	No	No	Normal	1.5748	21.77	No	No	No	More than 9 hours	No	No	No	Morethan 5 hours	No	No	Sometimes	Always	No	No	More than 14 years of age	Telivision	Regular	3 to 6 days	Normal	No pain	No	No	Yes	Yes	No	No	Yes	No	Neutral	Agree	Neutral	Agree	Disagree	Agree	Disagree
953	26	25 to 35 years	Married	University level	Student	Rural	Large	More than 30000	Yes	No	No	Overweight	1.5748	29.44	No	No	No	7 to 9 hours	No	No	Yes	2 to 5 hours	No	No	Sometimes	Always	No	No	More than 14 years of age	Friends	Regular	more than 6 days	Much	Severe pain	No	No	Yes	Yes	Yes	Yes	Yes	Yes	Agree	Neutral	Agree	Neutral	Neutral	Neutral	Neutral
955	22	18 to 24 years of age	Unmarried	University level	Student	Urban	Nuclear	More than 30000	No	No	No	Underweight	1.524	17.22	No	No	No	7 to 9 hours	Yes	Yes	No	2 to 5 hours	Yes	No	Everyday	Always	No	No	12 to 14 years of age	Mother	Regular	3 to 6 days	Normal	Severe pain	No	Yes	Yes	Yes	Don't Know	Yes	Yes	Yes	Agree	Agree	Agree	Agree	Agree	Agree	Neutral
957	24	18 to 24 years of age	Unmarried	University level	Student	Urban	Nuclear	More than 30000	Yes	No	No	Normal	1.524	19.38	No	Yes	No	7 to 9 hours	No	No	No	2 to 5 hours	Yes	No	Everyday	Sometimes	No	No	12 to 14 years of age	Mother	Regular	3 to 6 days	Normal	Mild pain	No	No	Yes	Yes	Yes	Yes	Yes	Yes	Agree	Agree	Agree	Agree	Agree	Agree	Disagree
958	27	25 to 35 years	Married	University level	employee	Urban	Nuclear	More than 30000	No	Yes	No	Normal	1.6002	22.26	Yes	Yes	Yes	Less tha 7hours	Yes	No	No	Morethan 5 hours	Yes	No	Everyday	Always	Yes	No	8 to 11 years of age	Books/Article	Regular	3 to 6 days	Normal	No pain	Yes	Yes	Yes	Yes	Yes	Yes	Yes	Yes	Neutral	Disagree	Neutral	Disagree	Neutral	Disagree	Neutral
959	20	18 to 24 years of age	Unmarried	Below University level	Student	Urban	Large	15000 to 30000	Yes	No	No	Normal	1.4986	20.04	No	No	Yes	Less tha 7hours	Yes	Yes	Yes	Less thasn 2 hour	Yes	Yes	Everyday	Sometimes	Yes	Yes	8 to 11 years of age	Friends	Regular	less tha 3 days	Comparable to low	Severe pain	Yes	Yes	Yes	Yes	Yes	Yes	Yes	Yes	Agree	Agree	Agree	Agree	Agree	Agree	Neutral
960	35	25 to 35 years	Married	Below University level	others	Urban	Large	More than 30000	Yes	Yes	Yes	Normal	1.524	20.67	Yes	No	Yes	7 to 9 hours	No	No	No	2 to 5 hours	No	Yes	Sometimes	Sometimes	No	Yes	12 to 14 years of age	Mother, Telivision, Books/Article	Irregular	3 to 6 days	Normal	Mild pain	No	No	Yes	Yes	Don't Know	Yes	Yes	Yes	Agree	Agree	Neutral	Agree	Agree	Agree	Agree
962	27	25 to 35 years	Married	University level	others	Urban	Nuclear	More than 30000	Yes	No	No	Normal	1.4986	20.93	Yes	Yes	No	7 to 9 hours	No	No	No	2 to 5 hours	No	No	Sometimes	Sometimes	No	No	More than 14 years of age	Mother, Friends	Irregular	more than 6 days	Comparable to low	Mild pain	No	No	Yes	Yes	Yes	Yes	Yes	Yes	Agree	Agree	Agree	Agree	Disagree	Disagree	Disagree
963	33	25 to 35 years	Married	Below University level	others	Urban	Large	15000 to 30000	No	No	No	Normal	1.5494	21.24	No	No	Yes	Less tha 7hours	No	No	No	Less thasn 2 hour	Yes	No	Everyday	Always	Yes	No	More than 14 years of age	Mother, Friends	Irregular	3 to 6 days	Normal	Mild pain	No	No	Yes	Yes	Yes	Yes	Yes	Don't Know	Agree	Agree	Disagree	Disagree	Neutral	Neutral	Neutral
964	23	18 to 24 years of age	Unmarried	University level	Student	Urban	Large	More than 30000	No	No	No	Overweight	1.3208	29.81	No	No	Yes	7 to 9 hours	No	No	No	Less thasn 2 hour	Yes	No	Everyday	Sometimes	No	No	12 to 14 years of age	Mother	Regular	3 to 6 days	Normal	Severe pain	Yes	No	Yes	Yes	Don't Know	Yes	Yes	Yes	Agree	Agree	Agree	Agree	Agree	Agree	Disagree
965	23	18 to 24 years of age	Unmarried	University level	Student	Urban	Nuclear	15000 to 30000	No	No	No	Normal	1.6002	21.09	Yes	Yes	No	Less tha 7hours	Yes	No	No	Morethan 5 hours	No	Yes	Everyday	Sometimes	No	No	More than 14 years of age	Friends, Books/Article	Regular	3 to 6 days	Normal	No pain	No	No	Yes	Don't Know	Don't Know	Don't Know	Yes	Yes	Agree	Agree	Agree	Agree	Agree	Agree	Disagree
966	21	18 to 24 years of age	Unmarried	University level	Student	Rural	Nuclear	Less than 15000BDT	No	No	No	Normal	1.5748	20.97	Yes	No	No	7 to 9 hours	Yes	No	No	Morethan 5 hours	Yes	No	Never	Always	No	No	8 to 11 years of age	Mother	Regular	less tha 3 days	Comparable to low	Severe pain	Yes	No	Yes	Don't Know	Yes	Yes	Yes	Yes	Neutral	Agree	Agree	Agree	Agree	Agree	Neutral
967	25	25 to 35 years	Unmarried	University level	Student	Urban	Nuclear	15000 to 30000	Yes	No	No	Normal	1.5494	22.91	Yes	Yes	Yes	7 to 9 hours	No	No	No	2 to 5 hours	No	Yes	Never	Sometimes	No	No	12 to 14 years of age	Friends	Regular	3 to 6 days	Normal	Mild pain	No	No	Yes	Yes	Don't Know	Yes	Yes	Yes	Agree	Agree	Agree	Agree	Agree	Agree	Disagree
968	24	18 to 24 years of age	Unmarried	University level	Student	Urban	Large	More than 30000	No	No	Yes	Normal	1.6256	22.71	Yes	No	No	7 to 9 hours	Yes	No	No	2 to 5 hours	No	Yes	Sometimes	No	No	Yes	12 to 14 years of age	Mother, Telivision, Books/Article	Regular	3 to 6 days	Normal	Mild pain	Yes	No	Yes	Yes	Yes	Yes	Yes	Yes	Agree	Agree	Agree	Agree	Agree	Agree	Disagree
969	23	18 to 24 years of age	Unmarried	University level	Student	Rural	Nuclear	15000 to 30000	No	No	No	Normal	1.5748	21.37	Yes	No	No	7 to 9 hours	Yes	No	No	2 to 5 hours	Yes	No	Sometimes	Sometimes	No	No	12 to 14 years of age	Books/Article	Regular	less tha 3 days	Comparable to low	No pain	Yes	Yes	Yes	Yes	Yes	Yes	Yes	Yes	Agree	Agree	Agree	Agree	Agree	Agree	Disagree
970	27	25 to 35 years	Married	University level	employee	Urban	Nuclear	More than 30000	Yes	No	No	Normal	1.6002	23.43	No	No	No	7 to 9 hours	No	No	No	2 to 5 hours	No	No	Sometimes	Sometimes	No	Yes	12 to 14 years of age	Mother	Irregular	less tha 3 days	Comparable to low	Mild pain	Yes	No	Yes	Yes	Yes	Yes	Yes	Yes	Agree	Agree	Agree	Agree	Agree	Agree	Neutral
971	23	18 to 24 years of age	Unmarried	University level	Student	Urban	Large	More than 30000	No	No	No	Normal	1.6256	20.81	No	No	Yes	7 to 9 hours	No	No	No	2 to 5 hours	No	No	Sometimes	Sometimes	No	No	12 to 14 years of age	Mother, Friends, Telivision	Irregular	less tha 3 days	Comparable to low	Mild pain	No	No	Yes	Yes	Yes	Yes	Yes	Yes	Agree	Neutral	Agree	Agree	Agree	Agree	Disagree
972	23	18 to 24 years of age	Unmarried	University level	Student	Urban	Large	15000 to 30000	No	No	No	Normal	1.6002	19.92	Yes	No	Yes	7 to 9 hours	No	No	No	2 to 5 hours	No	No	Never	Always	No	Yes	12 to 14 years of age	Mother	Regular	3 to 6 days	Normal	No pain	No	No	Yes	Yes	Yes	Yes	Yes	Yes	Agree	Agree	Agree	Agree	Agree	Agree	Agree
973	23	18 to 24 years of age	Unmarried	University level	Student	Urban	Large	More than 30000	No	No	No	Normal	1.6002	22.65	No	No	No	7 to 9 hours	No	No	No	2 to 5 hours	No	No	Sometimes	No	No	No	12 to 14 years of age	Mother, Telivision	Irregular	3 to 6 days	Normal	Mild pain	No	No	Yes	Yes	No	No	Yes	Don't Know	Agree	Neutral	Agree	Neutral	Agree	Agree	Disagree
974	24	18 to 24 years of age	Married	University level	Student	Rural	Nuclear	15000 to 30000	Yes	No	Yes	Normal	1.4986	23.15	Yes	Yes	Yes	7 to 9 hours	Yes	No	No	Less thasn 2 hour	Yes	No	Everyday	No	No	No	More than 14 years of age	Mother	Regular	3 to 6 days	Normal	Mild pain	No	No	Yes	Yes	Yes	Yes	Yes	Yes	Neutral	Agree	Agree	Agree	Agree	Agree	Disagree
975	24	18 to 24 years of age	Unmarried	University level	Student	Urban	Nuclear	Less than 15000BDT	No	No	No	Underweight	1.524	18.08	Yes	Yes	Yes	Less tha 7hours	No	No	No	Less thasn 2 hour	No	Yes	Never	Sometimes	No	No	12 to 14 years of age	Friends	Regular	3 to 6 days	Normal	Mild pain	No	Yes	Yes	Yes	Yes	No	Yes	Yes	Agree	Agree	Agree	Agree	Agree	Agree	Disagree
976	23	18 to 24 years of age	Unmarried	University level	Student	Urban	Large	More than 30000	No	No	No	Overweight	1.524	25.83	Yes	No	Yes	7 to 9 hours	Yes	No	No	Morethan 5 hours	No	No	Sometimes	Sometimes	No	No	12 to 14 years of age	Friends	Irregular	less tha 3 days	Comparable to low	Severe pain	Yes	Yes	Yes	Yes	Yes	Yes	Yes	Yes	Neutral	Agree	Agree	Agree	Agree	Agree	Agree
977	24	18 to 24 years of age	Unmarried	University level	Student	Urban	Large	15000 to 30000	No	No	No	Normal	1.524	24.97	Yes	Yes	Yes	Less tha 7hours	Yes	No	No	2 to 5 hours	Yes	No	Sometimes	Always	No	Yes	12 to 14 years of age	Books/Article	Regular	3 to 6 days	Normal	Mild pain	No	No	Yes	Yes	Yes	Yes	Yes	Yes	Agree	Agree	Disagree	Agree	Agree	Agree	Disagree
978	30	25 to 35 years	Unmarried	University level	Unemployed	Rural	Large	15000 to 30000	No	No	No	Normal	1.4732	19.35	No	No	Yes	7 to 9 hours	Yes	No	No	2 to 5 hours	No	No	Everyday	Sometimes	Yes	No	8 to 11 years of age	Mother	Regular	less tha 3 days	Comparable to low	Severe pain	Yes	No	Yes	Yes	Yes	Yes	Yes	Don't Know	Agree	Agree	Agree	Agree	Agree	Agree	Neutral
979	23	18 to 24 years of age	Unmarried	University level	Student	Urban	Nuclear	More than 30000	No	No	No	Normal	1.524	21.1	Yes	No	No	Less tha 7hours	No	No	No	2 to 5 hours	Yes	No	Sometimes	Always	No	No	More than 14 years of age	Friends	Irregular	less tha 3 days	Comparable to low	No pain	No	No	Yes	Yes	Yes	Yes	Yes	Yes	Agree	Agree	Agree	Agree	Agree	Agree	Disagree
980	23	18 to 24 years of age	Unmarried	University level	Student	Rural	Large	More than 30000	No	No	No	Normal	1.6256	20.81	Yes	No	No	7 to 9 hours	Yes	No	No	2 to 5 hours	Yes	No	Sometimes	Sometimes	No	No	12 to 14 years of age	Friends	Regular	less tha 3 days	Comparable to low	Severe pain	Yes	Yes	Yes	Yes	No	Yes	Yes	Yes	Agree	Agree	Agree	Agree	Agree	Agree	Disagree
981	23	18 to 24 years of age	Unmarried	University level	Student	Urban	Nuclear	Less than 15000BDT	Yes	No	No	Normal	1.6002	22.65	Yes	Yes	No	Less tha 7hours	Yes	No	No	2 to 5 hours	Yes	Yes	Sometimes	Sometimes	No	No	12 to 14 years of age	Friends	Irregular	3 to 6 days	Comparable to low	Severe pain	Yes	Yes	Yes	Yes	Don't Know	Yes	Yes	Yes	Neutral	Agree	Agree	Agree	Agree	Agree	Disagree
982	23	18 to 24 years of age	Married	University level	Student	Rural	Nuclear	Less than 15000BDT	No	No	No	Normal	1.5494	23.33	Yes	Yes	Yes	Less tha 7hours	Yes	No	No	Less thasn 2 hour	Yes	Yes	Sometimes	Always	No	No	12 to 14 years of age	Friends	Irregular	3 to 6 days	Comparable to low	Mild pain	Yes	No	Yes	Yes	Yes	Yes	Yes	Yes	Neutral	Disagree	Agree	Agree	Neutral	Agree	Disagree
983	30	25 to 35 years	Married	Below University level	others	Urban	Large	15000 to 30000	Yes	Yes	Yes	Normal	1.6002	19.53	Yes	Yes	Yes	More than 9 hours	No	No	No	Less thasn 2 hour	No	Yes	Everyday	Sometimes	No	No	More than 14 years of age	Mother, Friends	Regular	3 to 6 days	Normal	Mild pain	No	No	Yes	Yes	Yes	Yes	Yes	No	Agree	Neutral	Disagree	Disagree	Agree	Disagree	Neutral
984	32	25 to 35 years	Married	University level	others	Urban	Large	More than 30000	Yes	No	No	Normal	1.524	20.24	No	No	No	7 to 9 hours	No	No	No	2 to 5 hours	No	No	Sometimes	Sometimes	No	No	More than 14 years of age	Mother, Telivision	Irregular	more than 6 days	Much	Mild pain	Yes	No	Yes	Yes	Yes	Yes	Yes	Don't Know	Agree	Agree	Agree	Neutral	Agree	Agree	Neutral
985	25	25 to 35 years	Married	University level	others	Urban	Large	15000 to 30000	No	No	No	Normal	1.524	19.81	Yes	Yes	No	7 to 9 hours	Yes	Yes	No	2 to 5 hours	Yes	No	Sometimes	Sometimes	No	No	12 to 14 years of age	Mother, Friends	Irregular	3 to 6 days	Normal	Mild pain	No	No	Yes	Yes	No	Yes	Yes	No	Agree	Agree	Neutral	Neutral	Agree	Neutral	Agree
986	30	25 to 35 years	Married	University level	others	Urban	Large	15000 to 30000	Yes	Yes	Yes	Normal	1.524	21.1	Yes	Yes	No	7 to 9 hours	No	No	No	2 to 5 hours	No	No	Sometimes	Sometimes	No	No	12 to 14 years of age	Mother, Telivision, Social media	Irregular	3 to 6 days	Normal	Mild pain	No	No	Yes	Yes	Don't Know	Yes	Yes	Yes	Agree	Agree	Agree	Neutral	Neutral	Neutral	Agree
987	26	25 to 35 years	Unmarried	University level	Student	Urban	Large	15000 to 30000	No	No	No	Normal	1.6256	20.43	Yes	Yes	No	7 to 9 hours	No	No	No	2 to 5 hours	No	No	Sometimes	Sometimes	No	No	12 to 14 years of age	Mother, Friends	Irregular	3 to 6 days	Normal	Mild pain	No	No	Yes	Yes	Yes	Yes	Yes	Yes	Agree	Agree	Disagree	Agree	Agree	Agree	Neutral
988	35	25 to 35 years	Married	University level	others	Urban	Large	More than 30000	Yes	No	No	Normal	1.524	19.81	Yes	No	No	7 to 9 hours	No	No	No	2 to 5 hours	No	No	Everyday	Sometimes	No	No	More than 14 years of age	Mother, Telivision	Irregular	3 to 6 days	Normal	Mild pain	No	No	Yes	Yes	Don't Know	No	Don't Know	No	Neutral	Agree	Agree	Neutral	Neutral	Agree	Neutral
989	29	25 to 35 years	Unmarried	University level	employee	Urban	Nuclear	More than 30000	No	No	No	Normal	1.524	24.97	Yes	No	Yes	Less tha 7hours	No	No	No	Less thasn 2 hour	No	No	Everyday	Sometimes	Yes	No	12 to 14 years of age	Mother	Irregular	less tha 3 days	Comparable to low	Mild pain	No	No	Yes	No	Yes	No	Yes	No	Agree	Agree	Agree	Agree	Agree	Agree	Neutral
990	20	18 to 24 years of age	Unmarried	University level	Student	Urban	Large	More than 30000	Yes	No	No	Normal	1.6256	21.57	Yes	Yes	Yes	Less tha 7hours	Yes	No	No	2 to 5 hours	Yes	No	Sometimes	Sometimes	Yes	No	12 to 14 years of age	Mother	Regular	less tha 3 days	Comparable to low	Severe pain	No	No	Yes	No	No	No	No	No	Agree	Agree	Agree	Agree	Agree	Agree	Neutral
991	30	25 to 35 years	Married	Below University level	others	Rural	Large	Less than 15000BDT	No	Yes	No	Overweight	1.524	25.83	No	Yes	Yes	Less tha 7hours	No	No	No	Less thasn 2 hour	No	No	Sometimes	No	No	Yes	12 to 14 years of age	Books/Article	Regular	3 to 6 days	Normal	No pain	No	No	No	Don't Know	No	Don't Know	No	No	Agree	Agree	Neutral	Neutral	Neutral	Neutral	Neutral
992	20	18 to 24 years of age	Unmarried	University level	Student	Urban	Large	Less than 15000BDT	No	No	No	Overweight	1.524	27.99	Yes	Yes	No	More than 9 hours	No	No	No	2 to 5 hours	Yes	Yes	Sometimes	Always	No	No	12 to 14 years of age	Mother	Regular	3 to 6 days	Normal	Mild pain	No	No	Yes	Yes	Yes	Yes	Yes	Yes	Neutral	Agree	Agree	Agree	Agree	Agree	Disagree
993	20	18 to 24 years of age	Unmarried	University level	Student	Urban	Large	Less than 15000BDT	No	No	No	Underweight	1.4732	17.51	Yes	Yes	No	7 to 9 hours	No	No	No	Less thasn 2 hour	No	No	Everyday	Sometimes	No	No	12 to 14 years of age	Mother, Friends	Regular	3 to 6 days	Normal	Severe pain	No	No	Yes	Yes	Yes	Yes	Yes	Yes	Neutral	Agree	Agree	Neutral	Neutral	Agree	Disagree
994	21	18 to 24 years of age	Unmarried	University level	Student	Urban	Nuclear	15000 to 30000	No	No	No	Normal	1.6256	23.46	Yes	No	Yes	Less tha 7hours	Yes	No	No	Less thasn 2 hour	Yes	No	Sometimes	Sometimes	No	No	More than 14 years of age	Friends	Irregular	3 to 6 days	Normal	No pain	No	No	Yes	Yes	Yes	Yes	Yes	Yes	Neutral	Agree	Agree	Agree	Agree	Agree	Disagree
995	20	18 to 24 years of age	Unmarried	University level	Student	Urban	Nuclear	Less than 15000BDT	No	No	No	Normal	1.5748	19.35	Yes	Yes	Yes	Less tha 7hours	No	No	No	Less thasn 2 hour	No	No	Sometimes	Always	No	No	12 to 14 years of age	Mother, Friends	Regular	3 to 6 days	Normal	Mild pain	No	No	Yes	Yes	Don't Know	Yes	Yes	Yes	Agree	Agree	Agree	Agree	Agree	Neutral	Disagree
996	21	18 to 24 years of age	Unmarried	University level	Student	Urban	Nuclear	More than 30000	No	No	No	Normal	1.5494	22.49	Yes	Yes	No	Less tha 7hours	Yes	No	No	Less thasn 2 hour	Yes	Yes	Everyday	Sometimes	No	No	8 to 11 years of age	Mother	Regular	3 to 6 days	Normal	Mild pain	No	No	Yes	Yes	Don't Know	Yes	Yes	Yes	Agree	Agree	Agree	Agree	Agree	Agree	Disagree
997	22	18 to 24 years of age	Unmarried	University level	Student	Urban	Nuclear	Less than 15000BDT	No	No	No	Normal	1.5748	19.35	Yes	Yes	No	7 to 9 hours	No	No	No	Less thasn 2 hour	No	No	Sometimes	Always	No	No	12 to 14 years of age	Mother, Friends	Regular	3 to 6 days	Normal	Mild pain	No	No	Yes	Yes	Yes	Yes	No	Yes	Agree	Agree	Agree	Agree	Agree	Neutral	Disagree
998	21	18 to 24 years of age	Unmarried	University level	Student	Urban	Nuclear	More than 30000	No	No	No	Normal	1.5748	24.19	Yes	No	Yes	Less tha 7hours	No	No	No	Less thasn 2 hour	No	No	Sometimes	Sometimes	Yes	No	12 to 14 years of age	Friends	Irregular	3 to 6 days	Normal	Mild pain	No	No	Yes	Yes	Yes	Yes	Yes	Yes	Agree	Agree	Agree	Agree	Agree	Agree	Disagree
999	19	18 to 24 years of age	Unmarried	University level	Student	Urban	Nuclear	15000 to 30000	Yes	No	No	Underweight	1.6002	16.79	Yes	Yes	No	7 to 9 hours	Yes	No	No	2 to 5 hours	No	Yes	Never	Sometimes	No	No	12 to 14 years of age	Friends	Regular	3 to 6 days	Normal	Mild pain	No	No	Yes	Yes	Yes	Yes	Yes	Yes	Agree	Agree	Agree	Agree	Agree	Agree	Disagree
1000	19	18 to 24 years of age	Unmarried	University level	Student	Urban	Nuclear	More than 30000	No	No	No	Overweight	1.5748	26.21	No	No	Yes	Less tha 7hours	No	No	No	Less thasn 2 hour	No	Yes	Everyday	Sometimes	No	Yes	8 to 11 years of age	Mother, Books/Article	Regular	3 to 6 days	Normal	Mild pain	Yes	Yes	Yes	Yes	Yes	Yes	Yes	No	Agree	Agree	Agree	Agree	Agree	Agree	Disagree
1001	20	18 to 24 years of age	Unmarried	University level	Student	Urban	Nuclear	15000 to 30000	No	No	No	Normal	1.6002	19.53	Yes	Yes	Yes	Less tha 7hours	No	No	No	Less thasn 2 hour	Yes	Yes	Sometimes	Sometimes	No	No	12 to 14 years of age	Mother	Regular	3 to 6 days	Normal	Mild pain	No	No	Yes	Yes	Don't Know	Yes	Yes	Yes	Neutral	Agree	Agree	Agree	Disagree	Agree	Disagree
1002	21	18 to 24 years of age	Unmarried	University level	Student	Urban	Nuclear	More than 30000	No	No	No	Normal	1.651	22.01	Yes	Yes	Yes	7 to 9 hours	Yes	No	No	2 to 5 hours	Yes	Yes	Sometimes	Sometimes	No	Yes	12 to 14 years of age	Friends	Regular	less tha 3 days	Normal	Severe pain	No	Yes	Yes	Yes	Yes	Yes	Yes	Yes	Agree	Agree	Agree	Agree	Agree	Neutral	Disagree
1003	20	18 to 24 years of age	Unmarried	University level	Student	Urban	Nuclear	Less than 15000BDT	No	No	No	Normal	1.5748	19.35	Yes	Yes	Yes	7 to 9 hours	No	No	No	2 to 5 hours	No	No	Sometimes	Sometimes	No	No	12 to 14 years of age	Mother, Friends	Regular	3 to 6 days	Normal	Mild pain	No	No	Yes	Yes	Don't Know	Yes	Yes	Yes	Agree	Agree	Agree	Agree	Agree	Neutral	Disagree
1004	20	18 to 24 years of age	Unmarried	University level	Student	Urban	Nuclear	Less than 15000BDT	No	No	No	Normal	1.5748	23.39	Yes	Yes	Yes	7 to 9 hours	No	No	No	2 to 5 hours	No	No	Everyday	Sometimes	No	No	12 to 14 years of age	Mother, Friends	Regular	3 to 6 days	Normal	Mild pain	No	No	Yes	Yes	Yes	Yes	Yes	Yes	Agree	Agree	Agree	Agree	Agree	Neutral	Disagree
1005	20	18 to 24 years of age	Married	University level	Student	Urban	Large	More than 30000	No	No	No	Normal	1.6256	24.22	Yes	Yes	No	7 to 9 hours	Yes	No	No	Less thasn 2 hour	No	No	Everyday	Sometimes	No	No	12 to 14 years of age	Mother	Regular	3 to 6 days	Normal	Mild pain	No	Yes	Yes	Yes	Yes	Yes	Yes	Yes	Agree	Agree	Agree	Agree	Agree	Agree	Agree
1006	21	18 to 24 years of age	Unmarried	University level	Student	Rural	Nuclear	More than 30000	No	No	No	Normal	1.4732	23.5	Yes	No	Yes	7 to 9 hours	No	No	No	Less thasn 2 hour	No	No	Everyday	Sometimes	No	No	8 to 11 years of age	Mother	Regular	more than 6 days	Much	Severe pain	No	No	Yes	Yes	Yes	Yes	Yes	Yes	Agree	Agree	Agree	Agree	Agree	Agree	Disagree
1007	21	18 to 24 years of age	Unmarried	University level	Student	Urban	Nuclear	15000 to 30000	Yes	No	No	Normal	1.4986	22.26	Yes	No	Yes	Less tha 7hours	No	No	No	2 to 5 hours	No	No	Everyday	Always	No	No	12 to 14 years of age	Mother	Irregular	more than 6 days	Much	Severe pain	No	Yes	Yes	Don't Know	Don't Know	Yes	Yes	Don't Know	Agree	Agree	Agree	Agree	Agree	Agree	Disagree
1008	22	18 to 24 years of age	Unmarried	University level	Student	Urban	Nuclear	More than 30000	Yes	No	No	Overweight	1.524	25.4	Yes	No	No	7 to 9 hours	Yes	No	No	2 to 5 hours	Yes	No	Sometimes	Always	No	Yes	8 to 11 years of age	Mother	Irregular	3 to 6 days	Much	Severe pain	No	Yes	Yes	Yes	Yes	Yes	Yes	Yes	Agree	Agree	Agree	Agree	Agree	Agree	Disagree
1009	21	18 to 24 years of age	Unmarried	University level	Student	Urban	Nuclear	15000 to 30000	Yes	No	No	Normal	1.4986	22.26	Yes	No	Yes	Less tha 7hours	No	No	No	2 to 5 hours	No	No	Everyday	Always	No	No	12 to 14 years of age	Mother	Irregular	more than 6 days	Much	Severe pain	No	Yes	Yes	Yes	Yes	Yes	Yes	Yes	Agree	Agree	Agree	Agree	Agree	Agree	Disagree
1010	19	18 to 24 years of age	Unmarried	University level	Student	Urban	Nuclear	15000 to 30000	No	No	No	Normal	1.524	21.53	Yes	No	No	7 to 9 hours	No	No	No	Less thasn 2 hour	No	No	Sometimes	Always	No	No	More than 14 years of age	Mother	Regular	3 to 6 days	Normal	Mild pain	Yes	No	Yes	Yes	Yes	Yes	Yes	Yes	Agree	Agree	Agree	Agree	Disagree	Agree	Disagree
1011	21	18 to 24 years of age	Unmarried	University level	Student	Urban	Nuclear	Less than 15000BDT	No	No	No	Overweight	1.4986	28.94	Yes	No	Yes	7 to 9 hours	No	No	No	Less thasn 2 hour	No	No	Sometimes	No	No	No	More than 14 years of age	Mother	Irregular	more than 6 days	Comparable to low	No pain	No	No	Yes	Yes	Yes	Yes	Yes	Yes	Neutral	Agree	Agree	Agree	Agree	Agree	Disagree
1012	19	18 to 24 years of age	Unmarried	University level	Student	Urban	Nuclear	Less than 15000BDT	No	No	No	Normal	1.5748	20.97	No	Yes	Yes	7 to 9 hours	No	No	No	Less thasn 2 hour	Yes	No	Sometimes	No	No	No	12 to 14 years of age	Mother, Books/Article	Regular	3 to 6 days	Much	Severe pain	No	No	Yes	Yes	Yes	Yes	Yes	Yes	Neutral	Agree	Agree	Agree	Agree	Agree	Disagree
1013	19	18 to 24 years of age	Unmarried	University level	Student	Urban	Nuclear	15000 to 30000	No	No	No	Normal	1.4478	21.47	Yes	No	No	7 to 9 hours	No	No	No	Less thasn 2 hour	Yes	No	Sometimes	No	No	No	12 to 14 years of age	Friends	Regular	3 to 6 days	Normal	Mild pain	Yes	No	Yes	Yes	Yes	Yes	Yes	Yes	Neutral	Agree	Agree	Agree	Neutral	Disagree	Disagree
1014	20	18 to 24 years of age	Unmarried	University level	Student	Urban	Nuclear	Less than 15000BDT	No	No	No	Normal	1.4732	19.35	No	No	Yes	7 to 9 hours	No	No	No	Less thasn 2 hour	No	No	Sometimes	Always	No	No	12 to 14 years of age	Books/Article	Regular	3 to 6 days	Much	Mild pain	No	No	Yes	Yes	No	Yes	Yes	Yes	Neutral	Agree	Agree	Agree	Agree	Agree	Disagree
1015	21	18 to 24 years of age	Unmarried	University level	Student	Urban	Nuclear	More than 30000	No	No	No	Normal	1.5494	20.83	Yes	Yes	No	7 to 9 hours	Yes	No	No	2 to 5 hours	Yes	No	Everyday	Always	No	No	More than 14 years of age	Mother	Regular	more than 6 days	Normal	Severe pain	No	No	Yes	No	Yes	Yes	Yes	Yes	Neutral	Agree	Agree	Agree	Agree	Agree	Neutral
1016	20	18 to 24 years of age	Unmarried	University level	Student	Urban	Nuclear	Less than 15000BDT	No	No	No	Normal	1.4986	21.37	Yes	Yes	Yes	7 to 9 hours	Yes	No	No	Less thasn 2 hour	No	Yes	Never	Always	No	No	12 to 14 years of age	Books/Article	Regular	3 to 6 days	Normal	No pain	No	No	Yes	Yes	Don't Know	Yes	Yes	Yes	Agree	Agree	Agree	Agree	Agree	Agree	Disagree
1017	20	18 to 24 years of age	Unmarried	University level	Student	Urban	Nuclear	15000 to 30000	No	No	No	Overweight	1.5748	26.21	Yes	No	No	7 to 9 hours	Yes	No	No	2 to 5 hours	No	No	Sometimes	Always	No	No	12 to 14 years of age	Friends	Irregular	more than 6 days	Much	Severe pain	No	No	Yes	Yes	Yes	Yes	Yes	Yes	Neutral	Agree	Agree	Agree	Agree	Agree	Disagree
1018	22	18 to 24 years of age	Unmarried	University level	Student	Urban	Nuclear	More than 30000	No	No	No	Normal	1.5748	20.97	Yes	No	No	7 to 9 hours	Yes	No	No	2 to 5 hours	Yes	No	Everyday	Sometimes	No	No	12 to 14 years of age	Mother	Regular	3 to 6 days	Normal	Mild pain	Yes	No	Yes	Yes	Yes	Yes	Yes	Yes	Agree	Agree	Agree	Agree	Agree	Agree	Disagree
1019	20	18 to 24 years of age	Unmarried	University level	Student	Urban	Nuclear	15000 to 30000	No	No	No	Normal	1.7018	19.34	Yes	Yes	No	7 to 9 hours	No	No	No	Less thasn 2 hour	Yes	Yes	Sometimes	Always	No	No	12 to 14 years of age	Mother	Regular	3 to 6 days	Normal	No pain	Yes	No	Yes	Yes	Yes	Yes	Yes	Yes	Agree	Agree	Agree	Agree	Agree	Agree	Disagree
1020	23	18 to 24 years of age	Unmarried	University level	Student	Urban	Nuclear	15000 to 30000	Yes	No	No	Overweight	1.651	27.51	Yes	Yes	Yes	7 to 9 hours	Yes	No	No	2 to 5 hours	Yes	Yes	Everyday	Sometimes	No	No	12 to 14 years of age	Mother	Irregular	3 to 6 days	Comparable to low	Severe pain	Yes	No	Yes	Yes	Yes	Yes	Yes	Yes	Agree	Agree	Agree	Agree	Disagree	Disagree	Disagree
1021	24	18 to 24 years of age	Married	University level	employee	Urban	Large	More than 30000	No	No	No	Normal	1.6002	23.43	Yes	No	No	7 to 9 hours	Yes	No	No	2 to 5 hours	Yes	No	Everyday	Sometimes	No	No	12 to 14 years of age	Mother	Irregular	less tha 3 days	Comparable to low	Mild pain	Yes	Yes	Yes	Yes	Yes	Yes	Yes	Yes	Neutral	Agree	Agree	Agree	Agree	Agree	Disagree
1022	18	18 to 24 years of age	Unmarried	Below University level	Student	Urban	Nuclear	More than 30000	No	No	No	Normal	1.5748	21.77	Yes	No	No	Less tha 7hours	Yes	No	No	Less thasn 2 hour	No	No	Never	Sometimes	No	No	12 to 14 years of age	Mother, Friends	Irregular	3 to 6 days	Normal	Mild pain	No	Yes	Yes	Yes	No	Yes	Yes	Yes	Agree	Agree	Agree	Agree	Agree	Agree	Disagree
1023	18	18 to 24 years of age	Unmarried	Below University level	Student	Urban	Nuclear	More than 30000	No	No	No	Overweight	1.4732	26.72	Yes	Yes	Yes	More than 9 hours	Yes	No	No	Morethan 5 hours	Yes	No	Sometimes	No	No	No	8 to 11 years of age	Mother	Regular	3 to 6 days	Normal	Severe pain	Yes	No	Yes	Yes	Yes	Yes	Yes	Yes	Agree	Agree	Agree	Agree	Agree	Agree	Neutral
1024	19	18 to 24 years of age	Unmarried	Below University level	Student	Urban	Nuclear	More than 30000	No	No	No	Overweight	1.5748	28.23	Yes	No	No	7 to 9 hours	Yes	No	No	Morethan 5 hours	Yes	No	Everyday	Sometimes	No	No	12 to 14 years of age	Mother	Regular	less tha 3 days	Comparable to low	Severe pain	No	No	Yes	Yes	Yes	Yes	Yes	Yes	Neutral	Agree	Agree	Agree	Agree	Agree	Disagree
1025	22	18 to 24 years of age	Unmarried	University level	Student	Urban	Nuclear	Less than 15000BDT	No	No	No	Normal	1.5494	23.74	Yes	No	Yes	7 to 9 hours	No	No	No	Less thasn 2 hour	No	Yes	Sometimes	Always	No	No	12 to 14 years of age	Mother, Friends, Books/Article	Regular	more than 6 days	Much	Severe pain	Yes	No	Yes	Yes	Don't Know	Yes	Yes	Yes	Agree	Agree	Agree	Agree	Agree	Agree	Disagree
1026	20	18 to 24 years of age	Married	University level	Student	Urban	Large	More than 30000	No	No	No	Overweight	1.5494	25.83	Yes	Yes	No	7 to 9 hours	No	No	No	2 to 5 hours	No	No	Sometimes	Always	No	No	12 to 14 years of age	Mother	Regular	more than 6 days	Much	Severe pain	Yes	No	Yes	Don't Know	Don't Know	Don't Know	Yes	Yes	Agree	Agree	Agree	Agree	Agree	Agree	Disagree
1027	21	18 to 24 years of age	Unmarried	University level	Student	Urban	Nuclear	More than 30000	Yes	No	No	Normal	1.651	23.11	Yes	Yes	No	More than 9 hours	Yes	Yes	No	Morethan 5 hours	Yes	Yes	Everyday	Sometimes	No	Yes	12 to 14 years of age	Mother, Friends, Telivision, Books/Article	Irregular	less tha 3 days	Comparable to low	Mild pain	No	No	Yes	Don't Know	Don't Know	Yes	Yes	Yes	Agree	Agree	Agree	Disagree	Agree	Agree	Disagree
1028	24	18 to 24 years of age	Married	University level	Unemployed	Urban	Nuclear	15000 to 30000	No	No	Yes	Overweight	1.4478	26.24	No	No	Yes	Less tha 7hours	No	No	No	2 to 5 hours	Yes	No	Sometimes	Sometimes	No	No	12 to 14 years of age	Friends	Regular	3 to 6 days	Comparable to low	Mild pain	No	No	Yes	Yes	Yes	Yes	Yes	Yes	Agree	Agree	Agree	Agree	Agree	Agree	Neutral
1029	23	18 to 24 years of age	Unmarried	University level	Student	Urban	Nuclear	15000 to 30000	No	No	No	Normal	1.4478	19.56	Yes	No	Yes	7 to 9 hours	No	No	No	Less thasn 2 hour	No	No	Never	Always	No	No	12 to 14 years of age	Mother	Regular	less tha 3 days	Comparable to low	Mild pain	No	No	Don't Know	Don't Know	No	Don't Know	No	Don't Know	Agree	Agree	Agree	Neutral	Agree	Neutral	Disagree
1030	23	18 to 24 years of age	Unmarried	University level	Student	Urban	Nuclear	15000 to 30000	No	No	No	Normal	1.4478	19.56	Yes	No	Yes	7 to 9 hours	No	No	No	Less thasn 2 hour	No	No	Sometimes	Always	No	No	12 to 14 years of age	Mother	Regular	3 to 6 days	Normal	Mild pain	No	No	Yes	Yes	Yes	Yes	Yes	Yes	Agree	Agree	Agree	Neutral	Agree	Agree	Disagree
1031	23	18 to 24 years of age	Unmarried	University level	Student	Urban	Nuclear	15000 to 30000	No	No	No	Normal	1.4732	18.89	Yes	Yes	Yes	Less tha 7hours	Yes	No	No	2 to 5 hours	No	No	Everyday	Sometimes	No	No	12 to 14 years of age	Mother	Regular	3 to 6 days	Normal	Mild pain	No	No	Yes	Yes	Yes	Yes	Yes	Yes	Agree	Agree	Agree	Neutral	Agree	Neutral	Neutral
1032	22	18 to 24 years of age	Unmarried	University level	Student	Urban	Nuclear	15000 to 30000	No	No	No	Underweight	1.4986	18.26	Yes	No	Yes	7 to 9 hours	Yes	No	No	2 to 5 hours	Yes	No	Sometimes	Sometimes	No	No	12 to 14 years of age	Mother	Regular	3 to 6 days	Normal	Mild pain	No	No	Yes	Yes	Yes	Yes	Yes	Yes	Neutral	Agree	Agree	Agree	Agree	Agree	Neutral
1033	23	18 to 24 years of age	Unmarried	Below University level	Student	Urban	Nuclear	15000 to 30000	No	No	No	Normal	1.524	19.38	Yes	No	No	7 to 9 hours	Yes	No	No	Less thasn 2 hour	No	No	Sometimes	Always	No	No	More than 14 years of age	Friends	Regular	3 to 6 days	Normal	Mild pain	No	No	Yes	Yes	Yes	Yes	Yes	Don't Know	Agree	Agree	Agree	Agree	Agree	Agree	Disagree
1034	22	18 to 24 years of age	Unmarried	Below University level	Student	Urban	Nuclear	15000 to 30000	No	No	No	Normal	1.524	18.51	Yes	No	Yes	Less tha 7hours	No	No	No	2 to 5 hours	Yes	No	Sometimes	Sometimes	No	No	12 to 14 years of age	Mother	Regular	3 to 6 days	Normal	Mild pain	No	No	Yes	Yes	Don't Know	Yes	Yes	Yes	Agree	Agree	Agree	Agree	Agree	Agree	Agree
1035	23	18 to 24 years of age	Unmarried	University level	Student	Urban	Nuclear	Less than 15000BDT	No	No	No	Normal	1.524	18.51	Yes	No	Yes	7 to 9 hours	No	No	No	2 to 5 hours	No	No	Sometimes	Always	No	No	More than 14 years of age	Friends	Regular	3 to 6 days	Normal	Mild pain	No	No	Yes	Don't Know	Don't Know	Yes	Don't Know	Yes	Agree	Agree	Disagree	Disagree	Agree	Disagree	Disagree
1036	22	18 to 24 years of age	Unmarried	University level	Student	Urban	Nuclear	Less than 15000BDT	No	No	No	Underweight	1.5748	17.74	Yes	No	Yes	Less tha 7hours	Yes	No	No	2 to 5 hours	Yes	No	Sometimes	Sometimes	No	No	12 to 14 years of age	Mother	Regular	3 to 6 days	Normal	Mild pain	No	No	Yes	Yes	Don't Know	Yes	Yes	Yes	Agree	Agree	Agree	Agree	Agree	Agree	Disagree
1037	18	18 to 24 years of age	Unmarried	Below University level	Student	Rural	Nuclear	15000 to 30000	No	No	No	Normal	1.524	19.38	Yes	No	No	7 to 9 hours	No	No	No	Less thasn 2 hour	No	No	Sometimes	Always	No	No	More than 14 years of age	Friends	Regular	3 to 6 days	Normal	Mild pain	No	No	Yes	Don't Know	Don't Know	Yes	Yes	Yes	Agree	Agree	Disagree	Agree	Disagree	Agree	Neutral
1038	27	25 to 35 years	Unmarried	University level	employee	Urban	Nuclear	Less than 15000BDT	Yes	No	No	Normal	1.4478	20.99	No	No	Yes	7 to 9 hours	No	No	No	Less thasn 2 hour	No	No	Everyday	Sometimes	No	No	12 to 14 years of age	Friends	Regular	less tha 3 days	Comparable to low	Severe pain	No	Yes	Yes	Yes	Don't Know	Don't Know	Yes	Yes	Disagree	Agree	Agree	Agree	Agree	Agree	Agree
1039	23	18 to 24 years of age	Unmarried	University level	Student	Urban	Large	More than 30000	No	No	No	Normal	1.6002	23.04	Yes	No	No	7 to 9 hours	No	No	No	2 to 5 hours	No	Yes	Sometimes	Sometimes	No	No	12 to 14 years of age	Mother	Irregular	less tha 3 days	Normal	Mild pain	No	No	Yes	Don't Know	Don't Know	Yes	Yes	Yes	Agree	Agree	Agree	Agree	Agree	Agree	Agree
1040	24	18 to 24 years of age	Unmarried	University level	Student	Urban	Nuclear	More than 30000	No	No	No	Normal	1.5748	23.39	No	No	No	Less tha 7hours	No	No	No	Morethan 5 hours	Yes	Yes	Sometimes	Sometimes	No	No	12 to 14 years of age	Mother, Telivision	Irregular	3 to 6 days	Comparable to low	Mild pain	No	Yes	Yes	Yes	Yes	Yes	Yes	Yes	Agree	Agree	Agree	Agree	Agree	Agree	Agree
1042	35	25 to 35 years	Unmarried	University level	employee	Urban	Large	More than 30000	No	No	No	Normal	1.6002	23.43	No	No	No	7 to 9 hours	No	No	No	Less thasn 2 hour	No	No	Sometimes	Sometimes	No	No	8 to 11 years of age	Mother, Books/Article	Irregular	less tha 3 days	Comparable to low	Mild pain	No	No	Yes	Don't Know	Yes	No	Yes	Yes	Disagree	Agree	Agree	Agree	Agree	Agree	Agree
1043	27	25 to 35 years	Married	Below University level	employee	Urban	Nuclear	15000 to 30000	Yes	Yes	Yes	Normal	1.524	23.68	No	No	No	7 to 9 hours	Yes	No	No	Morethan 5 hours	Yes	Yes	Everyday	Sometimes	No	No	12 to 14 years of age	Mother, Friends, Telivision	Regular	more than 6 days	Much	Mild pain	Yes	No	Yes	Yes	Yes	Yes	Yes	Yes	Disagree	Agree	Agree	Agree	Agree	Agree	Agree
1044	33	25 to 35 years	Married	University level	employee	Urban	Nuclear	More than 30000	No	Yes	No	Normal	1.6256	24.98	Yes	Yes	Yes	7 to 9 hours	Yes	No	No	2 to 5 hours	Yes	Yes	Sometimes	Always	No	No	12 to 14 years of age	Mother	Regular	3 to 6 days	Normal	Mild pain	Yes	Yes	Yes	Don't Know	Don't Know	Don't Know	No	Yes	Agree	Neutral	Neutral	Neutral	Neutral	Agree	Agree
1045	21	18 to 24 years of age	Unmarried	University level	Student	Urban	Nuclear	15000 to 30000	Yes	No	No	Normal	1.5494	18.74	No	Yes	No	Less tha 7hours	No	No	No	2 to 5 hours	No	Yes	Sometimes	Sometimes	No	No	8 to 11 years of age	Books/Article	Regular	more than 6 days	Normal	Mild pain	No	Yes	Yes	Yes	Yes	Yes	Yes	Yes	Neutral	Agree	Agree	Agree	Agree	Agree	Disagree
1046	22	18 to 24 years of age	Unmarried	University level	Student	Urban	Nuclear	15000 to 30000	No	No	No	Normal	1.4732	23.96	Yes	Yes	No	More than 9 hours	Yes	No	No	Morethan 5 hours	No	No	Everyday	Sometimes	No	No	12 to 14 years of age	Friends	Irregular	3 to 6 days	Normal	Mild pain	No	No	Yes	Yes	Don't Know	Don't Know	Yes	Yes	Neutral	Agree	Agree	Agree	Agree	Agree	Agree
1047	21	18 to 24 years of age	Unmarried	University level	Student	Urban	Nuclear	More than 30000	No	No	No	Normal	1.5596	22.2	Yes	No	Yes	7 to 9 hours	No	No	No	Less thasn 2 hour	No	No	Sometimes	Always	No	No	8 to 11 years of age	Friends	Regular	more than 6 days	Normal	Mild pain	No	No	Yes	Yes	Don't Know	Yes	Yes	Yes	Neutral	Agree	Neutral	Agree	Agree	Agree	Disagree
1048	22	18 to 24 years of age	Unmarried	University level	Student	Urban	Nuclear	Less than 15000BDT	No	No	No	Overweight	1.524	27.99	Yes	No	Yes	7 to 9 hours	Yes	No	No	2 to 5 hours	Yes	No	Sometimes	Sometimes	No	No	12 to 14 years of age	Friends	Regular	less tha 3 days	Comparable to low	Severe pain	Yes	No	Yes	Yes	Yes	Yes	Yes	Yes	Neutral	Agree	Agree	Agree	Agree	Agree	Disagree
1049	22	18 to 24 years of age	Unmarried	University level	Student	Urban	Nuclear	15000 to 30000	No	No	No	Normal	1.5494	18.74	Yes	Yes	Yes	Less tha 7hours	Yes	No	No	2 to 5 hours	Yes	No	Everyday	Sometimes	No	No	12 to 14 years of age	Friends	Regular	3 to 6 days	Normal	Severe pain	No	Yes	Yes	Don't Know	Don't Know	Yes	Yes	Yes	Neutral	Agree	Agree	Agree	Agree	Agree	Disagree
1050	22	18 to 24 years of age	Unmarried	University level	Student	Urban	Nuclear	15000 to 30000	No	No	No	Normal	1.5748	23.39	Yes	No	No	7 to 9 hours	Yes	No	No	2 to 5 hours	Yes	No	Everyday	Sometimes	No	No	12 to 14 years of age	Mother	Regular	3 to 6 days	Normal	Mild pain	No	No	Yes	Don't Know	Yes	Yes	Yes	Don't Know	Agree	Agree	Agree	Agree	Agree	Agree	Disagree
1051	21	18 to 24 years of age	Unmarried	University level	Student	Urban	Nuclear	15000 to 30000	No	No	No	Underweight	1.524	15.93	Yes	No	Yes	7 to 9 hours	Yes	No	No	2 to 5 hours	Yes	No	Everyday	Sometimes	No	No	More than 14 years of age	Friends	Regular	3 to 6 days	Normal	Mild pain	No	No	Yes	Yes	No	Yes	Yes	No	Agree	Agree	Agree	Agree	Agree	Agree	Disagree
1052	21	18 to 24 years of age	Unmarried	University level	Student	Urban	Nuclear	More than 30000	No	No	No	Normal	1.524	19.38	Yes	No	Yes	7 to 9 hours	Yes	No	No	Less thasn 2 hour	Yes	No	Everyday	Sometimes	No	No	12 to 14 years of age	Friends	Regular	3 to 6 days	Normal	Mild pain	No	Yes	Yes	Yes	No	Yes	Yes	Yes	Agree	Agree	Agree	Agree	Agree	Agree	Disagree
1053	22	18 to 24 years of age	Unmarried	University level	Student	Urban	Nuclear	15000 to 30000	No	No	No	Overweight	1.6002	29.29	Yes	Yes	Yes	7 to 9 hours	Yes	No	No	Morethan 5 hours	Yes	Yes	Sometimes	Sometimes	No	Yes	12 to 14 years of age	Mother	Regular	3 to 6 days	Normal	Severe pain	No	Yes	Yes	Yes	Yes	Yes	Yes	Don't Know	Neutral	Agree	Agree	Agree	Agree	Agree	Disagree
1054	21	18 to 24 years of age	Unmarried	University level	Student	Urban	Nuclear	Less than 15000BDT	Yes	No	No	Normal	1.651	21.65	No	Yes	Yes	Less tha 7hours	Yes	No	No	2 to 5 hours	Yes	Yes	Everyday	Sometimes	No	Yes	12 to 14 years of age	Friends	Regular	3 to 6 days	Normal	Severe pain	No	No	Yes	Yes	Yes	Yes	Yes	Yes	Disagree	Agree	Agree	Agree	Agree	Agree	Disagree
1055	22	18 to 24 years of age	Unmarried	University level	Student	Rural	Nuclear	15000 to 30000	Yes	No	No	Overweight	1.4986	25.38	Yes	No	Yes	7 to 9 hours	No	No	No	Less thasn 2 hour	Yes	No	Everyday	Always	Yes	No	12 to 14 years of age	Mother	Regular	3 to 6 days	Normal	Severe pain	No	No	Yes	Yes	Yes	Yes	Yes	Yes	Agree	Agree	Agree	Agree	Agree	Agree	Disagree
1056	22	18 to 24 years of age	Unmarried	University level	Student	Urban	Nuclear	More than 30000	No	No	No	Normal	1.5494	19.58	Yes	No	Yes	Less tha 7hours	No	No	No	2 to 5 hours	Yes	Yes	Sometimes	Sometimes	No	No	8 to 11 years of age	Mother	Regular	3 to 6 days	Normal	Mild pain	Yes	Yes	Yes	Yes	Don't Know	Yes	Yes	No	Agree	Agree	Agree	Agree	Agree	Agree	Disagree
1057	21	18 to 24 years of age	Unmarried	University level	Student	Urban	Nuclear	More than 30000	No	No	No	Overweight	1.524	25.83	Yes	Yes	Yes	Less tha 7hours	Yes	No	No	Less thasn 2 hour	Yes	No	Sometimes	Sometimes	No	No	12 to 14 years of age	Books/Article	Regular	3 to 6 days	Normal	Mild pain	Yes	Yes	Yes	Yes	Yes	Don't Know	Yes	Yes	Neutral	Agree	Agree	Agree	Agree	Agree	Disagree
1058	22	18 to 24 years of age	Unmarried	University level	Student	Urban	Nuclear	More than 30000	No	No	No	Normal	1.651	19.08	No	No	Yes	More than 9 hours	Yes	No	No	2 to 5 hours	Yes	No	Everyday	Always	No	No	More than 14 years of age	Mother, Friends	Regular	more than 6 days	Much	Severe pain	No	Yes	Yes	Yes	No	Yes	No	Yes	Neutral	Agree	Agree	Agree	Agree	Agree	Disagree
1059	21	18 to 24 years of age	Unmarried	University level	Student	Urban	Nuclear	Less than 15000BDT	No	No	No	Underweight	1.5494	17.08	Yes	Yes	No	7 to 9 hours	Yes	No	No	Morethan 5 hours	Yes	No	Never	Sometimes	No	No	12 to 14 years of age	Friends	Regular	more than 6 days	Normal	Mild pain	No	Yes	Yes	Yes	Yes	Yes	Yes	Yes	Agree	Agree	Agree	Agree	Agree	Agree	Disagree
1060	21	18 to 24 years of age	Unmarried	University level	Student	Urban	Nuclear	More than 30000	Yes	No	No	Normal	1.651	20.54	No	No	No	7 to 9 hours	No	No	No	2 to 5 hours	No	No	Everyday	Always	No	No	12 to 14 years of age	Mother	Regular	3 to 6 days	Normal	Severe pain	No	No	Yes	Yes	Yes	Yes	Yes	Yes	Agree	Agree	Agree	Agree	Agree	Agree	Disagree
1061	22	18 to 24 years of age	Unmarried	University level	Student	Urban	Nuclear	15000 to 30000	No	No	No	Normal	1.6002	23.43	No	No	No	Less tha 7hours	No	No	No	2 to 5 hours	Yes	No	Sometimes	Sometimes	No	No	12 to 14 years of age	Mother	Regular	3 to 6 days	Normal	Mild pain	Yes	No	Yes	Yes	Yes	Yes	Yes	Yes	Disagree	Agree	Agree	Agree	Agree	Agree	Disagree
1062	21	18 to 24 years of age	Unmarried	University level	Student	Urban	Nuclear	Less than 15000BDT	No	No	No	Normal	1.6002	21.09	No	No	Yes	Less tha 7hours	No	No	No	2 to 5 hours	Yes	No	Sometimes	Sometimes	No	No	12 to 14 years of age	Mother	Regular	3 to 6 days	Normal	Severe pain	No	No	Yes	Yes	Don't Know	Don't Know	Yes	Yes	Agree	Agree	Agree	Agree	Agree	Agree	Disagree
1063	22	18 to 24 years of age	Unmarried	University level	Student	Urban	Nuclear	More than 30000	No	No	No	Normal	1.7272	20.11	No	No	No	Less tha 7hours	Yes	No	No	2 to 5 hours	Yes	No	Everyday	Sometimes	No	No	12 to 14 years of age	Books/Article	Regular	3 to 6 days	Normal	Mild pain	No	Yes	Yes	Yes	Yes	Yes	Yes	Yes	Neutral	Agree	Agree	Agree	Agree	Agree	Disagree
1064	21	18 to 24 years of age	Unmarried	University level	Student	Urban	Nuclear	More than 30000	No	No	No	Normal	1.524	19.38	Yes	No	Yes	7 to 9 hours	Yes	No	No	Less thasn 2 hour	Yes	No	Everyday	Sometimes	No	No	12 to 14 years of age	Friends	Regular	3 to 6 days	Normal	Mild pain	No	No	Yes	Yes	Yes	Yes	Yes	Yes	Agree	Agree	Agree	Agree	Agree	Agree	Disagree
1065	22	18 to 24 years of age	Unmarried	University level	Student	Urban	Nuclear	Less than 15000BDT	No	No	No	Normal	1.4986	22.26	Yes	Yes	No	More than 9 hours	Yes	No	No	2 to 5 hours	Yes	Yes	Everyday	Always	No	No	12 to 14 years of age	Mother, Friends, Teacher, Books/Article	Regular	3 to 6 days	Normal	Mild pain	Yes	Yes	Yes	Don't Know	Don't Know	Yes	Yes	Yes	Neutral	Agree	Agree	Agree	Agree	Agree	Disagree
1066	22	18 to 24 years of age	Unmarried	University level	Student	Urban	Nuclear	Less than 15000BDT	Yes	No	No	Normal	1.6002	23.04	Yes	Yes	Yes	7 to 9 hours	Yes	No	No	Less thasn 2 hour	Yes	No	Everyday	Always	No	Yes	12 to 14 years of age	Mother	Regular	3 to 6 days	Normal	Severe pain	No	No	Yes	Yes	Don't Know	Yes	Yes	Yes	Agree	Agree	Agree	Agree	Agree	Agree	Neutral
1067	20	18 to 24 years of age	Unmarried	University level	Student	Urban	Nuclear	Less than 15000BDT	Yes	No	No	Normal	1.524	23.25	Yes	Yes	Yes	More than 9 hours	Yes	No	No	2 to 5 hours	Yes	No	Everyday	Sometimes	No	No	12 to 14 years of age	Books/Article	Irregular	3 to 6 days	Normal	No pain	No	Yes	Yes	Yes	Yes	No	Yes	Yes	Agree	Agree	Agree	Agree	Agree	Agree	Disagree
1068	22	18 to 24 years of age	Unmarried	University level	Student	Urban	Nuclear	15000 to 30000	No	No	No	Underweight	1.6002	15.62	Yes	No	Yes	Less tha 7hours	Yes	No	No	Morethan 5 hours	Yes	No	Never	Always	No	No	8 to 11 years of age	Mother	Irregular	more than 6 days	Normal	Severe pain	No	No	Yes	Yes	Yes	Yes	Yes	Yes	Neutral	Agree	Agree	Agree	Agree	Agree	Disagree
1069	22	18 to 24 years of age	Unmarried	University level	Student	Urban	Nuclear	Less than 15000BDT	No	No	No	Normal	1.5748	20.97	Yes	Yes	Yes	7 to 9 hours	No	No	No	Less thasn 2 hour	No	No	Everyday	Sometimes	No	No	More than 14 years of age	Mother	Regular	3 to 6 days	Normal	Severe pain	No	No	Yes	Yes	Yes	Yes	Yes	Yes	Agree	Agree	Agree	Agree	Agree	Agree	Disagree
1070	21	18 to 24 years of age	Unmarried	University level	Student	Urban	Nuclear	Less than 15000BDT	Yes	No	No	Underweight	1.5748	16.94	Yes	No	No	Less tha 7hours	Yes	No	No	2 to 5 hours	No	No	Sometimes	Always	No	No	12 to 14 years of age	Books/Article	Regular	more than 6 days	Normal	No pain	No	No	Yes	No	Yes	Yes	Yes	Yes	Agree	Agree	Agree	Agree	Agree	Agree	Disagree
1071	21	18 to 24 years of age	Unmarried	University level	Student	Urban	Nuclear	Less than 15000BDT	Yes	No	No	Normal	1.5494	20.83	No	Yes	Yes	Less tha 7hours	No	No	No	2 to 5 hours	No	No	Everyday	Always	No	No	12 to 14 years of age	Mother	Regular	3 to 6 days	Normal	Mild pain	Yes	Yes	Yes	Yes	Yes	Yes	Yes	Don't Know	Agree	Agree	Agree	Agree	Agree	Agree	Disagree
1072	22	18 to 24 years of age	Unmarried	University level	Student	Urban	Nuclear	More than 30000	Yes	No	No	Underweight	1.524	15.93	No	Yes	No	7 to 9 hours	No	No	No	2 to 5 hours	No	No	Sometimes	Sometimes	No	No	12 to 14 years of age	Mother	Regular	3 to 6 days	Normal	Severe pain	Yes	No	Yes	Don't Know	Yes	Yes	Yes	Don't Know	Neutral	Agree	Agree	Agree	Agree	Agree	Disagree
1073	21	18 to 24 years of age	Unmarried	University level	Student	Urban	Nuclear	More than 30000	No	No	No	Underweight	1.4732	17.51	No	No	Yes	Less tha 7hours	No	No	No	Less thasn 2 hour	Yes	No	Sometimes	No	No	No	12 to 14 years of age	Mother	Regular	3 to 6 days	Normal	Severe pain	No	No	Yes	Don't Know	Don't Know	Don't Know	Yes	Yes	Agree	Agree	Agree	Agree	Agree	Neutral	Disagree
1074	21	18 to 24 years of age	Unmarried	University level	Student	Urban	Large	More than 30000	No	No	No	Normal	1.524	20.24	Yes	No	No	7 to 9 hours	Yes	No	No	2 to 5 hours	Yes	No	Everyday	Sometimes	No	No	12 to 14 years of age	Mother	Regular	3 to 6 days	Normal	Mild pain	No	No	Yes	Yes	Yes	Yes	Yes	Yes	Agree	Agree	Agree	Agree	Agree	Agree	Disagree
1075	21	18 to 24 years of age	Unmarried	University level	Student	Urban	Nuclear	More than 30000	No	No	No	Normal	1.524	24.11	Yes	No	Yes	Less tha 7hours	Yes	No	No	2 to 5 hours	Yes	No	Sometimes	Sometimes	No	No	12 to 14 years of age	Friends	Regular	3 to 6 days	Normal	Severe pain	No	No	Yes	Don't Know	Don't Know	Yes	Yes	Yes	Neutral	Agree	Agree	Agree	Neutral	Agree	Disagree
1076	21	18 to 24 years of age	Unmarried	University level	Student	Urban	Nuclear	Less than 15000BDT	Yes	No	No	Normal	1.524	23.25	Yes	No	No	7 to 9 hours	Yes	No	No	2 to 5 hours	Yes	No	Everyday	No	No	No	12 to 14 years of age	Mother	Regular	3 to 6 days	Much	Severe pain	No	No	Yes	Yes	Yes	Yes	Yes	Yes	Agree	Neutral	Agree	Agree	Agree	Neutral	Disagree
1077	21	18 to 24 years of age	Unmarried	University level	Student	Urban	Nuclear	Less than 15000BDT	Yes	No	No	Underweight	1.5748	15.73	No	No	No	7 to 9 hours	Yes	No	No	2 to 5 hours	Yes	No	Everyday	Sometimes	No	No	12 to 14 years of age	Mother	Regular	3 to 6 days	Normal	Severe pain	No	No	Yes	Yes	Yes	Don't Know	Yes	Yes	Agree	Agree	Agree	Agree	Agree	Neutral	Disagree
1078	21	18 to 24 years of age	Unmarried	University level	Student	Rural	Nuclear	Less than 15000BDT	No	No	No	Normal	1.4986	22.26	Yes	Yes	No	Less tha 7hours	No	No	No	2 to 5 hours	No	No	Everyday	Sometimes	Yes	No	8 to 11 years of age	Friends	Regular	3 to 6 days	Normal	Severe pain	No	Yes	Yes	Yes	Yes	Yes	Yes	Yes	Agree	Agree	Agree	Agree	Agree	Agree	Disagree
1079	21	18 to 24 years of age	Unmarried	University level	Student	Urban	Large	15000 to 30000	No	No	No	Normal	1.5748	23.39	Yes	Yes	No	More than 9 hours	Yes	No	No	Morethan 5 hours	Yes	No	Everyday	Always	No	Yes	12 to 14 years of age	Books/Article	Regular	3 to 6 days	Much	Mild pain	Yes	Yes	Yes	Don't Know	Yes	Yes	Yes	Don't Know	Agree	Neutral	Neutral	Neutral	Disagree	Neutral	Agree
1080	22	18 to 24 years of age	Unmarried	University level	Student	Urban	Nuclear	More than 30000	No	No	No	Normal	1.6002	18.75	No	Yes	Yes	Less tha 7hours	Yes	Yes	No	2 to 5 hours	Yes	No	Everyday	Sometimes	Yes	Yes	12 to 14 years of age	Mother, Friends, Telivision, Books/Article	Regular	less tha 3 days	Comparable to low	Severe pain	No	Yes	Yes	Yes	Yes	Yes	Yes	Yes	Neutral	Agree	Agree	Agree	Agree	Agree	Disagree
1081	23	18 to 24 years of age	Unmarried	University level	Student	Rural	Nuclear	Less than 15000BDT	No	No	No	Underweight	1.5494	17.5	No	No	Yes	More than 9 hours	Yes	No	No	2 to 5 hours	Yes	No	Everyday	Sometimes	Yes	No	12 to 14 years of age	Friends, Books/Article	Regular	3 to 6 days	Normal	Mild pain	No	No	Yes	No	No	Yes	Yes	Yes	Neutral	Agree	Agree	Agree	Neutral	Agree	Disagree
1082	22	18 to 24 years of age	Unmarried	University level	Student	Urban	Nuclear	More than 30000	No	No	No	Normal	1.6002	20.7	Yes	No	No	Less tha 7hours	No	No	No	2 to 5 hours	Yes	No	Everyday	Sometimes	Yes	Yes	12 to 14 years of age	Books/Article	Regular	3 to 6 days	Normal	Mild pain	No	Yes	No	Yes	No	Yes	No	Yes	Neutral	Agree	Agree	Agree	Agree	Neutral	Disagree
1083	22	18 to 24 years of age	Unmarried	University level	Student	Urban	Nuclear	More than 30000	No	No	No	Underweight	1.5748	17.34	No	Yes	Yes	More than 9 hours	Yes	No	No	2 to 5 hours	Yes	No	Sometimes	Sometimes	No	No	12 to 14 years of age	Friends, Books/Article	Regular	3 to 6 days	Much	Mild pain	No	Yes	Don't Know	Don't Know	Don't Know	Yes	Don't Know	No	Agree	Agree	Agree	Agree	Agree	Agree	Disagree
1084	23	18 to 24 years of age	Unmarried	University level	Unemployed	Urban	Large	More than 30000	Yes	No	No	Overweight	1.524	26.69	Yes	Yes	No	More than 9 hours	Yes	No	No	Morethan 5 hours	Yes	No	Sometimes	Sometimes	No	No	12 to 14 years of age	Books/Article	Regular	3 to 6 days	Normal	Mild pain	No	No	Yes	Don't Know	Yes	Yes	Yes	Yes	Agree	Agree	Agree	Agree	Agree	Agree	Disagree
1085	22	18 to 24 years of age	Unmarried	University level	Student	Urban	Nuclear	15000 to 30000	No	No	No	Underweight	1.5748	16.94	No	No	No	More than 9 hours	Yes	No	No	2 to 5 hours	Yes	No	Sometimes	Sometimes	No	No	12 to 14 years of age	Mother	Irregular	more than 6 days	Much	Severe pain	No	No	Yes	Don't Know	Yes	Yes	Yes	Yes	Neutral	Agree	Agree	Agree	Neutral	Neutral	Disagree
1086	23	18 to 24 years of age	Unmarried	University level	Student	Urban	Large	More than 30000	No	No	No	Normal	1.6002	22.26	Yes	No	Yes	7 to 9 hours	No	No	No	2 to 5 hours	No	No	Sometimes	Sometimes	No	No	8 to 11 years of age	Mother	Regular	more than 6 days	Normal	Severe pain	No	No	Yes	Don't Know	Don't Know	Yes	Yes	Yes	Neutral	Agree	Neutral	Agree	Agree	Agree	Disagree
1087	22	18 to 24 years of age	Unmarried	University level	Student	Urban	Nuclear	More than 30000	No	No	No	Underweight	1.6002	18.35	Yes	Yes	No	More than 9 hours	Yes	No	No	2 to 5 hours	Yes	No	Sometimes	Always	No	No	12 to 14 years of age	Friends	Regular	3 to 6 days	Normal	Severe pain	No	Yes	Yes	No	Yes	Yes	Yes	No	Agree	Agree	Agree	Agree	Agree	Agree	Disagree
1088	22	18 to 24 years of age	Unmarried	University level	Student	Urban	Large	Less than 15000BDT	No	No	No	Normal	1.5875	18.65	Yes	No	Yes	7 to 9 hours	Yes	No	No	Less thasn 2 hour	Yes	No	Everyday	Sometimes	No	No	12 to 14 years of age	Books/Article	Regular	more than 6 days	Much	Mild pain	No	Yes	Yes	Yes	Don't Know	Yes	Yes	Yes	Neutral	Agree	Agree	Agree	Agree	Agree	Disagree
1089	22	18 to 24 years of age	Unmarried	University level	Student	Urban	Nuclear	More than 30000	No	No	No	Overweight	1.6002	25.38	Yes	No	No	More than 9 hours	No	No	No	2 to 5 hours	No	No	Everyday	Always	No	No	12 to 14 years of age	Mother	Irregular	more than 6 days	Comparable to low	Mild pain	No	No	Yes	Yes	Yes	Yes	Yes	Don't Know	Neutral	Agree	Agree	Agree	Agree	Agree	Disagree
1090	23	18 to 24 years of age	Unmarried	University level	Student	Urban	Large	15000 to 30000	No	No	No	Underweight	1.524	16.36	No	Yes	Yes	7 to 9 hours	No	No	No	2 to 5 hours	No	No	Everyday	Sometimes	No	No	12 to 14 years of age	Mother	Regular	3 to 6 days	Normal	Mild pain	No	No	Yes	Yes	Yes	Yes	Yes	Don't Know	Neutral	Agree	Agree	Agree	Agree	Agree	Disagree
1091	22.5	18 to 24 years of age	Married	University level	Student	Urban	Nuclear	15000 to 30000	No	No	No	Normal	1.6002	22.26	Yes	No	No	7 to 9 hours	Yes	No	No	Morethan 5 hours	Yes	No	Sometimes	Sometimes	Yes	No	8 to 11 years of age	Mother, Friends	Regular	3 to 6 days	Comparable to low	Severe pain	Yes	Yes	Yes	Yes	Don't Know	Yes	Yes	Yes	Agree	Agree	Agree	Agree	Agree	Agree	Disagree
1092	22	18 to 24 years of age	Unmarried	University level	Student	Urban	Nuclear	More than 30000	Yes	No	No	Underweight	1.524	18.08	Yes	No	Yes	7 to 9 hours	No	No	No	2 to 5 hours	Yes	No	Everyday	Sometimes	No	No	12 to 14 years of age	Mother	Regular	3 to 6 days	Normal	Mild pain	No	No	Yes	Yes	Yes	Yes	Yes	Yes	Neutral	Agree	Agree	Agree	Neutral	Agree	Disagree
1093	23	18 to 24 years of age	Unmarried	University level	Student	Urban	Nuclear	15000 to 30000	No	No	No	Overweight	1.6256	26.49	No	No	Yes	7 to 9 hours	Yes	No	No	Morethan 5 hours	Yes	No	Sometimes	Sometimes	No	No	12 to 14 years of age	Mother	Regular	3 to 6 days	Normal	Mild pain	No	No	Yes	Yes	Don't Know	Yes	Yes	Don't Know	Agree	Agree	Agree	Agree	Agree	Agree	Disagree
1094	21	18 to 24 years of age	Unmarried	University level	Student	Urban	Nuclear	Less than 15000BDT	No	No	No	Normal	1.5748	18.95	No	Yes	Yes	7 to 9 hours	No	No	No	2 to 5 hours	No	No	Sometimes	Sometimes	No	No	12 to 14 years of age	Mother	Regular	3 to 6 days	Normal	Mild pain	No	No	Yes	No	Yes	Yes	Yes	Yes	Neutral	Agree	Agree	Agree	Agree	Agree	Disagree
1095	22	18 to 24 years of age	Unmarried	University level	Student	Urban	Nuclear	Less than 15000BDT	Yes	No	No	Normal	1.651	19.08	Yes	No	No	Less tha 7hours	No	No	No	2 to 5 hours	No	No	Sometimes	Sometimes	No	No	12 to 14 years of age	Friends	Irregular	3 to 6 days	Normal	Mild pain	No	No	Yes	Don't Know	No	Don't Know	No	Don't Know	Agree	Agree	Agree	Agree	Agree	Agree	Disagree
1096	21	18 to 24 years of age	Unmarried	University level	Student	Urban	Nuclear	More than 30000	No	No	No	Overweight	1.5494	29.16	Yes	Yes	Yes	7 to 9 hours	Yes	No	No	2 to 5 hours	No	Yes	Everyday	Always	No	No	12 to 14 years of age	Friends	Regular	3 to 6 days	Normal	Mild pain	No	No	Yes	Don't Know	Yes	Don't Know	Yes	Don't Know	Neutral	Agree	Agree	Agree	Agree	Agree	Disagree
1097	22	18 to 24 years of age	Unmarried	University level	Student	Urban	Large	More than 30000	No	No	No	Normal	1.5494	23.33	Yes	No	Yes	Less tha 7hours	Yes	No	No	Morethan 5 hours	Yes	No	Everyday	Always	No	No	12 to 14 years of age	Mother, Friends	Regular	less tha 3 days	Normal	Mild pain	Yes	Yes	Don't Know	Don't Know	Don't Know	Yes	Yes	Don't Know	Agree	Agree	Agree	Agree	Agree	Agree	Disagree
1098	22	18 to 24 years of age	Unmarried	University level	Student	Urban	Nuclear	15000 to 30000	No	No	No	Underweight	1.524	17.22	Yes	Yes	Yes	Less tha 7hours	No	No	No	2 to 5 hours	No	Yes	Everyday	Sometimes	No	Yes	12 to 14 years of age	Mother	Regular	3 to 6 days	Normal	Mild pain	Yes	Yes	Yes	Yes	Yes	No	No	Yes	Neutral	Agree	Agree	Agree	Agree	Agree	Disagree
1099	22	18 to 24 years of age	Unmarried	University level	Student	Urban	Nuclear	15000 to 30000	No	No	No	Normal	1.5748	18.55	Yes	Yes	Yes	7 to 9 hours	Yes	No	No	2 to 5 hours	Yes	No	Sometimes	Always	No	No	12 to 14 years of age	Mother	Regular	3 to 6 days	Normal	Mild pain	No	No	Yes	Yes	Don't Know	Yes	Yes	Yes	Agree	Agree	Agree	Agree	Agree	Agree	Disagree
1100	22	18 to 24 years of age	Unmarried	University level	Student	Urban	Nuclear	More than 30000	No	No	No	Overweight	1.6002	25.38	Yes	No	Yes	7 to 9 hours	Yes	No	No	2 to 5 hours	No	No	Sometimes	Always	No	Yes	12 to 14 years of age	Mother	Regular	3 to 6 days	Much	Mild pain	No	No	Yes	Yes	Yes	Yes	Yes	Yes	Agree	Agree	Agree	Agree	Agree	Agree	Disagree
1101	22	18 to 24 years of age	Unmarried	University level	Student	Urban	Nuclear	More than 30000	No	No	No	Normal	1.4986	20.04	No	Yes	Yes	7 to 9 hours	No	No	No	Less thasn 2 hour	No	No	Everyday	Sometimes	No	No	8 to 11 years of age	Friends	Regular	3 to 6 days	Normal	Severe pain	No	Yes	Yes	Yes	Yes	Yes	Yes	Yes	Disagree	Agree	Agree	Agree	Agree	Agree	Disagree
1102	22	18 to 24 years of age	Unmarried	University level	Student	Urban	Nuclear	More than 30000	No	No	No	Normal	1.6002	23.04	Yes	Yes	Yes	7 to 9 hours	Yes	No	No	2 to 5 hours	Yes	No	Sometimes	Sometimes	No	No	12 to 14 years of age	Mother	Regular	3 to 6 days	Normal	Mild pain	No	No	Yes	Don't Know	Yes	Yes	Yes	Yes	Neutral	Agree	Agree	Agree	Agree	Agree	Disagree
1103	22	18 to 24 years of age	Unmarried	University level	Student	Urban	Large	15000 to 30000	No	No	No	Normal	1.6002	19.14	No	No	Yes	7 to 9 hours	No	No	No	Less thasn 2 hour	No	No	Sometimes	Sometimes	No	No	12 to 14 years of age	Books/Article	Regular	3 to 6 days	Normal	Mild pain	Yes	Yes	Yes	Yes	Yes	Yes	Yes	Yes	Agree	Agree	Agree	Agree	Agree	Agree	Disagree
1104	21	18 to 24 years of age	Unmarried	University level	Student	Urban	Large	More than 30000	Yes	No	No	Underweight	1.524	18.08	No	Yes	Yes	7 to 9 hours	No	No	No	Morethan 5 hours	Yes	No	Sometimes	Always	No	No	12 to 14 years of age	Friends	Regular	3 to 6 days	Normal	Mild pain	No	Yes	Yes	Yes	Don't Know	Yes	Yes	Yes	Agree	Agree	Agree	Agree	Agree	Agree	Disagree
1105	22	18 to 24 years of age	Unmarried	University level	Student	Urban	Large	More than 30000	No	No	No	Normal	1.6002	24.21	Yes	Yes	No	Less tha 7hours	No	No	No	Less thasn 2 hour	Yes	Yes	Everyday	No	Yes	Yes	8 to 11 years of age	Mother	Regular	less tha 3 days	Comparable to low	Severe pain	Yes	Yes	Yes	Yes	Yes	Yes	Yes	Yes	Agree	Neutral	Neutral	Neutral	Neutral	Neutral	Agree
1106	22	18 to 24 years of age	Unmarried	University level	Student	Urban	Nuclear	Less than 15000BDT	No	No	No	Normal	1.5748	19.35	No	Yes	Yes	7 to 9 hours	No	No	No	Less thasn 2 hour	Yes	No	Sometimes	Always	No	No	More than 14 years of age	Mother, Friends, Books/Article	Regular	3 to 6 days	Normal	Severe pain	No	Yes	Yes	Yes	Yes	Yes	Yes	Yes	Neutral	Agree	Agree	Agree	Neutral	Agree	Disagree
1107	21	18 to 24 years of age	Unmarried	University level	Student	Urban	Nuclear	More than 30000	No	No	No	Underweight	1.4986	16.03	No	No	Yes	7 to 9 hours	No	No	No	2 to 5 hours	No	No	Sometimes	No	No	No	12 to 14 years of age	Mother	Regular	3 to 6 days	Normal	Mild pain	Yes	Yes	Yes	Yes	Yes	Yes	Yes	Yes	Neutral	Agree	Agree	Agree	Neutral	Agree	Disagree
1108	21	18 to 24 years of age	Unmarried	University level	Student	Urban	Nuclear	More than 30000	Yes	No	No	Normal	1.7018	20.37	Yes	Yes	No	Less tha 7hours	Yes	No	No	Morethan 5 hours	Yes	No	Everyday	Always	No	No	12 to 14 years of age	Friends	Regular	3 to 6 days	Normal	Mild pain	No	Yes	Yes	Yes	Yes	Yes	Yes	Yes	Agree	Agree	Agree	Agree	Agree	Agree	Disagree
1109	21	18 to 24 years of age	Unmarried	University level	Student	Urban	Large	More than 30000	Yes	No	No	Normal	1.524	20.24	No	Yes	No	7 to 9 hours	No	No	No	Less thasn 2 hour	No	No	Never	Sometimes	Yes	No	More than 14 years of age	Friends, Books/Article	Regular	3 to 6 days	Normal	Mild pain	No	No	Yes	Yes	Yes	Yes	Yes	Yes	Neutral	Agree	Agree	Agree	Neutral	Neutral	Disagree
1110	21	18 to 24 years of age	Unmarried	University level	Student	Urban	Nuclear	More than 30000	Yes	No	No	Normal	1.7018	20.37	Yes	Yes	No	Less tha 7hours	Yes	No	No	Morethan 5 hours	Yes	No	Everyday	Always	No	No	12 to 14 years of age	Friends	Regular	3 to 6 days	Normal	Mild pain	No	Yes	Yes	Yes	Yes	Yes	Yes	Yes	Agree	Agree	Agree	Agree	Neutral	Agree	Disagree
1111	21	18 to 24 years of age	Unmarried	University level	Student	Urban	Nuclear	More than 30000	No	No	No	Normal	1.5748	20.56	No	Yes	Yes	Less tha 7hours	No	No	No	Morethan 5 hours	No	No	Sometimes	Sometimes	No	No	8 to 11 years of age	Mother	Regular	3 to 6 days	Much	Severe pain	Yes	Yes	Yes	Yes	Yes	Yes	Yes	No	Neutral	Agree	Agree	Agree	Agree	Agree	Disagree
1112	22	18 to 24 years of age	Unmarried	University level	Student	Urban	Nuclear	15000 to 30000	Yes	No	No	Underweight	1.524	17.22	Yes	Yes	Yes	Less tha 7hours	No	No	No	2 to 5 hours	No	Yes	Everyday	Sometimes	No	Yes	12 to 14 years of age	Mother	Regular	3 to 6 days	Normal	Mild pain	Yes	Yes	Yes	Yes	Yes	Yes	Yes	Don't Know	Neutral	Agree	Agree	Agree	Agree	Agree	Disagree
1113	20	18 to 24 years of age	Unmarried	University level	Student	Urban	Nuclear	Less than 15000BDT	No	No	No	Normal	1.5494	20.41	Yes	Yes	Yes	Less tha 7hours	No	No	No	2 to 5 hours	No	No	Sometimes	Sometimes	No	No	12 to 14 years of age	Mother, Friends	Regular	3 to 6 days	Normal	Mild pain	No	No	Yes	Yes	Yes	Yes	Yes	Yes	Neutral	Agree	Agree	Agree	Agree	Agree	Neutral
1114	21	18 to 24 years of age	Unmarried	University level	Student	Urban	Nuclear	More than 30000	Yes	No	No	Normal	1.524	20.67	Yes	No	Yes	Less tha 7hours	Yes	No	No	2 to 5 hours	Yes	No	Everyday	Sometimes	No	No	8 to 11 years of age	Mother	Regular	less tha 3 days	Comparable to low	Mild pain	No	Yes	Yes	Yes	No	Yes	Yes	Yes	Neutral	Agree	Agree	Agree	Agree	Neutral	Disagree
1115	21	18 to 24 years of age	Unmarried	University level	Student	Urban	Nuclear	Less than 15000BDT	No	No	No	Normal	1.6002	22.65	No	No	No	More than 9 hours	No	No	No	Morethan 5 hours	No	No	Everyday	Always	No	No	12 to 14 years of age	Mother	Regular	more than 6 days	Normal	Mild pain	No	Yes	Yes	Yes	Yes	No	Yes	Yes	Agree	Agree	Agree	Agree	Agree	Agree	Disagree
1116	22	18 to 24 years of age	Unmarried	University level	Student	Urban	Nuclear	More than 30000	No	No	No	Underweight	1.6002	14.84	No	Yes	Yes	Less tha 7hours	No	No	No	2 to 5 hours	Yes	No	Everyday	Always	No	No	12 to 14 years of age	Mother	Regular	3 to 6 days	Normal	Mild pain	No	No	Yes	No	No	No	No	No	Agree	Agree	Agree	Agree	Neutral	Agree	Disagree
1117	21	18 to 24 years of age	Unmarried	University level	Student	Urban	Nuclear	More than 30000	No	No	No	Normal	1.5748	21.77	Yes	No	No	Less tha 7hours	Yes	No	No	2 to 5 hours	Yes	No	Everyday	Sometimes	No	No	12 to 14 years of age	Mother	Regular	3 to 6 days	Normal	Severe pain	No	No	Yes	Don't Know	Don't Know	Yes	Yes	Yes	Neutral	Agree	Agree	Agree	Agree	Agree	Disagree
1118	21	18 to 24 years of age	Unmarried	University level	Student	Urban	Nuclear	More than 30000	No	No	No	Underweight	1.5748	15.32	Yes	Yes	No	7 to 9 hours	Yes	No	No	2 to 5 hours	Yes	No	Everyday	No	No	No	More than 14 years of age	Books/Article	Regular	3 to 6 days	Normal	Severe pain	No	No	Yes	Yes	Yes	Yes	Yes	Yes	Agree	Agree	Agree	Agree	Agree	Agree	Disagree
1119	23	18 to 24 years of age	Married	University level	Student	Urban	Large	More than 30000	Yes	No	No	Normal	1.4986	21.37	No	No	Yes	7 to 9 hours	No	No	No	2 to 5 hours	Yes	No	Sometimes	Sometimes	No	No	12 to 14 years of age	Friends	Regular	3 to 6 days	Normal	Mild pain	Yes	No	Yes	Yes	Yes	Yes	Yes	Yes	Agree	Agree	Agree	Agree	Agree	Agree	Agree
1120	21	18 to 24 years of age	Unmarried	University level	Student	Urban	Nuclear	15000 to 30000	No	No	No	Normal	1.7018	23.48	Yes	No	Yes	Less tha 7hours	Yes	No	No	2 to 5 hours	Yes	No	Everyday	Always	No	No	12 to 14 years of age	Mother	Irregular	3 to 6 days	Normal	Severe pain	Yes	No	Yes	Yes	Yes	Yes	Yes	Yes	Agree	Agree	Agree	Agree	Agree	Agree	Disagree
1121	21	18 to 24 years of age	Unmarried	University level	Student	Urban	Nuclear	15000 to 30000	No	No	No	Normal	1.4986	23.15	Yes	Yes	Yes	Less tha 7hours	Yes	No	No	2 to 5 hours	Yes	No	Sometimes	No	No	No	More than 14 years of age	Friends	Irregular	3 to 6 days	Normal	No pain	No	No	Yes	Yes	Yes	Yes	Yes	Yes	Agree	Agree	Agree	Agree	Agree	Agree	Disagree
1122	21	18 to 24 years of age	Unmarried	University level	Student	Urban	Nuclear	More than 30000	No	No	No	Normal	1.6002	19.14	Yes	No	No	7 to 9 hours	Yes	No	No	2 to 5 hours	Yes	No	Sometimes	Always	No	No	More than 14 years of age	Friends	Regular	3 to 6 days	Normal	Severe pain	No	No	Yes	Yes	Yes	Yes	Yes	No	Agree	Agree	Agree	Agree	Agree	Agree	Disagree
1123	22	18 to 24 years of age	Unmarried	University level	Student	Urban	Nuclear	Less than 15000BDT	No	No	No	Normal	1.5748	19.35	No	Yes	No	Less tha 7hours	No	No	No	Less thasn 2 hour	No	No	Never	Sometimes	No	No	12 to 14 years of age	Books/Article	Regular	more than 6 days	Normal	No pain	Yes	No	Yes	Yes	Yes	Yes	No	Yes	Disagree	Agree	Agree	Agree	Agree	Agree	Disagree
1124	30	25 to 35 years	Married	Below University level	employee	Urban	Large	15000 to 30000	No	No	Yes	Normal	1.6764	20.28	No	Yes	Yes	7 to 9 hours	Yes	No	No	2 to 5 hours	No	No	Never	Sometimes	Yes	Yes	12 to 14 years of age	Telivision	Regular	3 to 6 days	Normal	Mild pain	Yes	No	Yes	Yes	Don't Know	Yes	Yes	Yes	Agree	Neutral	Agree	Neutral	Agree	Neutral	Disagree
1125	20	18 to 24 years of age	Unmarried	University level	Student	Urban	Nuclear	More than 30000	No	No	No	Underweight	1.6764	17.44	Yes	No	No	Less tha 7hours	No	No	No	2 to 5 hours	Yes	No	Everyday	Sometimes	No	No	More than 14 years of age	Mother	Regular	3 to 6 days	Normal	Mild pain	Yes	Yes	Yes	Don't Know	Don't Know	Yes	Yes	Don't Know	Agree	Agree	Agree	Agree	Agree	Agree	Disagree
1126	25	25 to 35 years	Married	University level	Unemployed	Urban	Nuclear	More than 30000	Yes	No	No	Normal	1.651	19.81	No	Yes	No	7 to 9 hours	Yes	No	No	2 to 5 hours	Yes	No	Sometimes	Sometimes	Yes	Yes	12 to 14 years of age	Friends, Telivision, Books/Article, Social media	Regular	3 to 6 days	Normal	Severe pain	No	No	Yes	Yes	Yes	Yes	Yes	Yes	Agree	Agree	Agree	Agree	Agree	Agree	Neutral
1127	22	18 to 24 years of age	Married	Below University level	others	Urban	Nuclear	More than 30000	Yes	Yes	Yes	Normal	1.6256	21.19	Yes	Yes	Yes	More than 9 hours	Yes	No	No	Morethan 5 hours	Yes	No	Sometimes	Always	No	No	More than 14 years of age	Friends, Books/Article	Regular	3 to 6 days	Normal	Mild pain	No	No	Yes	Yes	Yes	Yes	Yes	Yes	Agree	Agree	Agree	Agree	Agree	Agree	Agree
1128	25	25 to 35 years	Unmarried	University level	Student	Urban	Nuclear	Less than 15000BDT	No	No	No	Normal	1.524	24.97	No	No	No	7 to 9 hours	No	No	No	2 to 5 hours	No	No	Sometimes	Sometimes	Yes	Yes	12 to 14 years of age	Friends, Telivision	Irregular	3 to 6 days	Comparable to low	Severe pain	Yes	No	Yes	Yes	Yes	Yes	Yes	Yes	Agree	Neutral	Agree	Neutral	Agree	Neutral	Agree
1129	21	18 to 24 years of age	Unmarried	University level	Student	Urban	Nuclear	More than 30000	No	No	No	Normal	1.6764	24.2	Yes	No	Yes	7 to 9 hours	Yes	No	No	2 to 5 hours	Yes	No	Everyday	Sometimes	No	No	More than 14 years of age	Mother	Regular	3 to 6 days	Normal	Mild pain	Yes	No	Yes	Yes	No	Yes	Yes	Yes	Agree	Agree	Agree	Agree	Agree	Agree	Neutral
1130	23	18 to 24 years of age	Married	University level	employee	Urban	Nuclear	15000 to 30000	No	No	Yes	Overweight	1.4986	26.72	Yes	No	No	More than 9 hours	Yes	No	No	Less thasn 2 hour	Yes	No	Sometimes	Always	No	No	12 to 14 years of age	Mother, Friends, Telivision	Regular	3 to 6 days	Comparable to low	Mild pain	No	No	Yes	Yes	No	Yes	Yes	Yes	Agree	Neutral	Agree	Neutral	Agree	Neutral	Agree
[truncated: 120 more rows]
[truncated: 9 more columns]
